# Supplementary material for: Ancient genomes from the last three millennia support multiple human dispersals into Wallacea
Source: Nat Ecol Evol. 2022 Jun 9;6(7):1024–34. doi: 10.1038/s41559-022-01775-2 (PMC9262713; doi:10.1038/s41559-022-01775-2)
Supplement: Supplementary file 4 — Supplementary Tables 1–12. [file 41559_2022_1775_MOESM4_ESM.xlsx]

## Sheet: Supplementary Table 1
Supplementary Table 1 – Admixture times estimated in previous studies based on present-day populations from the North Moluccas, Sulawesi and East Nusa Tenggara. For comparison, all estimates are presented assuming 29 years per generation.
	publication	Xu et al., 2012	Xu et al., 2012	Lipson et al., 2014	Hudjashov et al., 2017	Hudjashov et al., 2017
	method	AIMs*	Wavelets	ALDER	GLOBETTROTER**	MALDER***
	snp array	Pan-Asian	Affymetrics 6.0	Affymetrics 6.0	Affymetrics Axiom Human Origin	Affymetrics Axiom Human Origin
region	population
North Moluccas	Hiri, Ternate		3016	1363
Sulawesi	Toraja	5926
Sulawesi	undefined				1332	1346
East Nusa Tenggara	Kambera	4738.6
East Nusa Tenggara	Manggarai (RA)	4411.48
East Nusa Tenggara	Manggarai (SO)	4106.4
East Nusa Tenggara	Lamaholot	4037.96
East Nusa Tenggara	Lembata	3510.16			1912.84	2440.06
East Nusa Tenggara	Alor	3622.68				1146.37
East Nusa Tenggara	Alor, Timor, Flores, Roti		4756	1450
East Nusa Tenggara	Alor, Pantar				1619.94
East Nusa Tenggara	Flores Bama				1878.91	2182.25
East Nusa Tenggara	Flores Bena				2173.84	2259.97
East Nusa Tenggara	Flores Rampasasa				2181.09
East Nusa Tenggara	Sumba				2170.94
East Nusa Tenggara	Pantar					1475.52
*uses ancestry informative markers (AIMs) to estimate the population recombination parameter
**reported values correspond to the author’s “regional” analysis
***reported values for successful tests, using Papua New Guinea and Kankanaey as references (Table S6A of Hudjashov et al., 2017)

## Sheet: Supplementary Table 2
Supplementary Table 2 – Archaeological information and ancient DNA statistics for 1240K capture libraries, mtDNA genomes and Y chromosome SNP data
	Archaeological information				1240K capture libraries							mtDNA genomes						Y Chromosome
Sample name	Site	Archaeological ID	Element	C14 Lab ID	Specimen ID	Library ID	Library Type	Genetic sex	Contamination ANGSD (X chr in males)	% Damage 1st base 5’	Average fragment size	number of reads	mean coverage	std coverage	haplogroup	haplogroup quality	proportion of contamination (contamMix)	mean coverage	haplogroup
AMA001	Aru Manara	B4/7	Petrous	MAMS-38991	AMA001.B	AMA001.B0101	dsUDG-half	XY	0.0019 +/- 2.92E-03	11	55.01	4279	12.6	7	B4a1a1	0.8591	19.04% (13.57-27.19%)	0.0536027	C1b1a2b
AMA003008		C5/3-6/C5/5	Petrous	MAMS-38992 / MAMS-34579	AMA003, AMA008	AMA003.A0101, AMA008.A0101	dsUDG-half	XX	n/a	13	51.35	27170	82.8	36	Q1d	0.9644	2.2% (1.42-3.11%)	n/a	n/a
AMA004		B4/6	Petrous	MAMs-38993	AMA004.AB	AMA004.A0101, AMA004.B0101	dsUDG-half	XX	n/a	18	56.745	155963	526.6	214	M73a	0.9404	2.29% (1.65-3.12%)	n/a	n/a
AMA005		B4/8	Petrous	MAMS-34578	AMA005	AMA005.A0101	dsUDG-half	XX	n/a	8	45.78	2928	8.1	5	B4a1a1	0.8458	10.4% (5.65-19.07%)	n/a	n/a
AMA009		C5/4	Petrous	MAMS-38994	AMA009.AB	AMA009.A0101, AMA009.B0101	dsUDG-half	XX	n/a	15	55.49	177778	603.6	225	Q1d	0.8977	2.01% (1.42-2.69%)	n/a	n/a
TanjungPinang1	Tanjung Pinang	TanjungPinang1	Molar	ANU-8439	SP4072	D1824	ssNon-UDG	XY	0.0101 +/- 4.35E-03	43	57.35	186273	617.6	153	Q	0.811	4.33% (3.39-5.48%)	0.219056	S1d1~
TanjungPinang2		TanjungPinang2	Cranial Fragment	n/a	SP4073	D1825	ssNon-UDG	XY	0.0062 +/- 3.76E-03	46	52.48	195594	616.1	157	Q1	0.9125	2.94% (2.01-4.47%)	0.249709	O2a2b2a2b2
TanjungPinang4		Tanjung Pinang4	Maxillar Fragment	n/a	SP4074	D1826	ssNon-UDG	XY	0.0147 +/- 4.41E-03	47	51.93	187876	579.7	155	Q	0.8105	3.84% (2.88-5.26%)	0.212437	S1a1b1d2b~
TanjungPinang6		TanjungPinang6	Molar	n/a	SP4075	D1875	ssNon-UDG	XY	0.0105 +/- 3.36E-03	42	57.07	274011	898.9	199	B4a1a	0.8754	2.22% (1.1-4.92%)	0.398991	O2a2b2a2b2
Uattamdi1	Gua Uattamdi	E4 B4	Cranial Fragment	OxA-35201	SP4071	D1823	ssNon-UDG	XY	0.0108 +/- 6.44E-01	41	58.74	192053	639	152	E1a1a1	0.9742	1.9% (1.16-3.08%)	0.234711	O1a2a1
TOP002	Topogaro I	TP2/5	Petrous	MAMS-34585	TOP002	TOP002.A0101	dsUDG-half	XY	0.0024 +/- 1.61E-03	4	48.6	27038	100	22	E2a	0.9693	0.55% (0.29-1.05%)	0.196686	O2a2a1a2a2
TOP004		TP2/3	Petrous	MAMS-34586	TOP004	TOP004.A0101	dsUDG-half	XY	0.0028 +/- 3.28E-03	4	48.96	3245	12.5	5	E2a	0.9693	0.4% (0.05-2.48%)	0.0390051	M1a
KMO001	Komodo	Burial1	Petrous	MAMS-40602	KMO001	KMO001.A0101	dsUDG-half	XX	n/a	19	48.99	9795	25.2	9	B4a1a1	0.8865	1.67% (0.47-3.91%)	n/a	n/a
LIA001002	Liang Bua	Burial 1/Burial 2	Petrous	Wk-51763	LIA001, LIA002	LIA001002.A0101	dsUDG-half	XX	n/a	14	57.55	13435	42.3	17	M17a	0.9546	2.44% (1.54-3.73%)	n/a	n/a
LIT001	Liang Toge	Burial 12	Petrous	MAMS-40606	LIT001	LIT001.A0101	dsUDG-half	XX	n/a	17	54.83	7620	21.5	10	E1a2+(16261)	0.9639	1.02% (0.3-2.71%)	n/a	n/a
JAB001	Jareng Bori	Test Pit A burial	Petrous	MAMS-40607	JAB001	JAB001.A0101	dsUDG-half	XX	n/a	12	62.46	28952	100.1	7	M7b1a2a1	0.9729	0.75% (0.48-1.13%)	n/a	n/a
median									0.0081965		54.92						0.0221

## Sheet: Supplementary Table 3
Supplementary Table 3 – f4-statistic of the form f4 (Mbuti, ancient Wallacean; Amis, test) computed for each ancient group from Wallacea separately. Tests for which |Z| > 2 are shown in bold.
W	X	Y	Z	f4	stderr	Zscore	BABA	ABBA	nsnps
Mbuti	Aru Manara 2150BP	Amis	Vanuatu, Teouma 2900BP	0.001441	0.00033	4.371	22276	21644	438568
Mbuti	Aru Manara 2150BP	Amis	Tonga, Talasiu 2500BP	0.000965	0.000363	2.663	21267	20859	422720
Mbuti	Aru Manara 2150BP	Amis	US (Guam), Ritidian 2200BP	0.000503	0.000389	1.291	19234	19040	386275
Mbuti	Aru Manara 2150BP	Amis	Philippines, Nagsabaran 1800BP	0.000726	0.001443	0.503	713	702	14885
Mbuti	Aru Manara 2150BP	Amis	Philippines, Kankanaey	9.2e-05	0.000226	0.405	46518	46432	944347
Mbuti	Aru Manara 2150BP	Amis	Taiwan, Suogang 4600BP	-0.000439	0.000603	-0.727	3367	3398	71503
Mbuti	Aru Manara 2150BP	Amis	Philippines, Ilocano	-0.000472	0.000248	-1.903	23344	23585	510701
Mbuti	Aru Manara 2150BP	Amis	Malaysia, Kinabatagan 300BP	-0.001031	0.000419	-2.46	18586	18979	381432
Mbuti	Aru Manara 2150BP	Amis	Thailand, Ban Chiang 3350BP	-0.006497	0.002558	-2.54	249	281	4890
Mbuti	Aru Manara 2150BP	Amis	Malaysia, Supu Hujung4 300BP	-0.001844	0.000598	-3.082	6489	6732	131968
Mbuti	Aru Manara 2150BP	Amis	Taiwan, Atayal	-0.000861	0.000271	-3.179	45973	46786	943700
Mbuti	Aru Manara 2150BP	Amis	Brunei, Murut	-0.000842	0.000179	-4.712	23381	23811	510707
Mbuti	Aru Manara 2150BP	Amis	Thailand, Ban Chiang 2500BP	-0.006236	0.00131	-4.76	909	1025	18564
Mbuti	Aru Manara 2150BP	Amis	Laos, Tam Pa Ping 6000BP	-0.003785	0.000711	-5.321	3859	4158	79035
Mbuti	Aru Manara 2150BP	Amis	Vietnam, Hon Hai Co Tien 150BP	-0.00267	0.000496	-5.383	10125	10677	206595
Mbuti	Aru Manara 2150BP	Amis	Brunei, Dusun	-0.001296	0.000223	-5.824	46558	47782	944335
Mbuti	Aru Manara 2150BP	Amis	Thailand, Ban Chiang 3100BP	-0.005971	0.001025	-5.827	1426	1599	29046
Mbuti	Aru Manara 2150BP	Amis	Philippines, Mamanwa1	-0.001231	0.000193	-6.375	23607	24241	515165
Mbuti	Aru Manara 2150BP	Amis	Vietnam, Mai Da Dieu 2250BP	-0.003801	0.000585	-6.503	5207	5642	114350
Mbuti	Aru Manara 2150BP	Amis	Thailand, Ban Chiang 2600BP	-0.006156	0.000936	-6.574	1780	2002	36068
Mbuti	Aru Manara 2150BP	Amis	Vietnam, Mai Da Dieu 4000BP	-0.004181	0.000635	-6.581	4643	5052	97745
Mbuti	Aru Manara 2150BP	Amis	Vietnam, Nui Nap 2000BP	-0.002419	0.000357	-6.765	24964	26182	503648
Mbuti	Aru Manara 2150BP	Amis	Vietnam, Hon Hai Co Tien 4000BP	-0.004754	0.000697	-6.82	4009	4404	83163
Mbuti	Aru Manara 2150BP	Amis	Philippines, Visayan	-0.001374	0.000198	-6.94	23478	24179	510707
Mbuti	Aru Manara 2150BP	Amis	Vietnam, Nam Tun 2600BP	-0.003976	0.000567	-7.007	6175	6688	129079
Mbuti	Aru Manara 2150BP	Amis	Indonesia, Semende	-0.001237	0.000175	-7.081	23514	24151	515165
Mbuti	Aru Manara 2150BP	Amis	Taiwan, Liangdao 8000BP	-0.002441	0.000329	-7.415	39945	41929	812754
Mbuti	Aru Manara 2150BP	Amis	Cambodia, Vat Komnou 1800BP	-0.006932	0.000809	-8.57	2491	2843	50724
Mbuti	Aru Manara 2150BP	Amis	Laos, Tam Pa Ping 2300BP	-0.004614	0.000482	-9.576	12537	13729	258262
Mbuti	Aru Manara 2150BP	Amis	Vietnam, Lachi	-0.001938	0.000194	-9.977	23904	24925	526801
Mbuti	Aru Manara 2150BP	Amis	China, Tujia	-0.002692	0.000269	-10.011	46114	48639	937959
Mbuti	Aru Manara 2150BP	Amis	Vietnam, Nui Nap 2250BP	-0.003641	0.000363	-10.033	13839	14955	306535
Mbuti	Aru Manara 2150BP	Amis	Indonesia, Bajo	-0.002062	0.000189	-10.885	23351	24404	510346
Mbuti	Aru Manara 2150BP	Amis	Vietnam, Colao	-0.002048	0.000182	-11.259	23858	24937	526801
Mbuti	Aru Manara 2150BP	Amis	China, Miao	-0.00276	0.000239	-11.547	46506	49112	944459
Mbuti	Aru Manara 2150BP	Amis	Vietnam, Nung	-0.001963	0.000167	-11.761	23863	24897	526801
Mbuti	Aru Manara 2150BP	Amis	China, She	-0.002629	0.000223	-11.814	46355	48838	944386
Mbuti	Aru Manara 2150BP	Amis	Vietnam, Hmong	-0.002417	0.000201	-11.998	23828	25101	526801
Mbuti	Aru Manara 2150BP	Amis	Laos, Tam Pa Ping 3000BP	-0.004775	0.000392	-12.174	33728	37003	685842
Mbuti	Aru Manara 2150BP	Amis	Philippines, Tagalog	-0.002403	0.000197	-12.217	23278	24505	510707
Mbuti	Aru Manara 2150BP	Amis	Vietnam, Thai	-0.0021	0.00017	-12.317	23868	24974	526801
Mbuti	Aru Manara 2150BP	Amis	Vietnam, Pathen	-0.002353	0.00019	-12.395	23830	25070	526801
Mbuti	Aru Manara 2150BP	Amis	Vietnam, Man Bac 3800BP	-0.004262	0.000335	-12.736	17072	18540	344469
Mbuti	Aru Manara 2150BP	Amis	Malaysia, Gua Cha Cave 2300BP	-0.004687	0.000365	-12.835	36685	40230	756353
Mbuti	Aru Manara 2150BP	Amis	Vietnam, Kinh	-0.002784	0.000217	-12.859	46393	49023	944348
Mbuti	Aru Manara 2150BP	Amis	China, Dai	-0.002695	0.000209	-12.919	46370	48916	944502
Mbuti	Aru Manara 2150BP	Amis	Vietnam, Dao	-0.002126	0.000164	-12.978	23833	24952	526801
Mbuti	Aru Manara 2150BP	Amis	Vietnam, Tay	-0.002233	0.000172	-12.978	23829	25006	526801
Mbuti	Aru Manara 2150BP	Amis	Vietnam, Boy	-0.002752	0.000211	-13.042	23777	25227	526801
Mbuti	Aru Manara 2150BP	Amis	Vietnam, Lolo	-0.002483	0.000184	-13.486	23768	25076	526801
Mbuti	Aru Manara 2150BP	Amis	Thailand, Mlabri	-0.004526	0.000323	-14.028	22923	25077	475740
Mbuti	Aru Manara 2150BP	Amis	Vietnam, Muong	-0.002421	0.000171	-14.143	23821	25096	526801
Mbuti	Aru Manara 2150BP	Amis	Indonesia, Barito	-0.002596	0.000183	-14.177	23465	24803	515165
Mbuti	Aru Manara 2150BP	Amis	China, Lahu	-0.003522	0.000241	-14.594	46431	49757	944432
Mbuti	Aru Manara 2150BP	Amis	Thailand, Long Long Rak 1700BP	-0.005018	0.000343	-14.611	23798	26290	496758
Mbuti	Aru Manara 2150BP	Amis	China, Han	-0.003173	0.000213	-14.864	46420	49417	944503
Mbuti	Aru Manara 2150BP	Amis	Philippines, Mamanwa	-0.003796	0.000247	-15.396	23731	25686	515165
Mbuti	Aru Manara 2150BP	Amis	Japan, Japanese	-0.003907	0.000252	-15.484	45960	49625	938044
Mbuti	Aru Manara 2150BP	Amis	Vietnam, Lahu	-0.003053	0.000196	-15.573	23865	25474	526801
Mbuti	Aru Manara 2150BP	Amis	Vietnam, Phula	-0.002708	0.000171	-15.805	23831	25258	526801
Mbuti	Aru Manara 2150BP	Amis	India, Nicobarese	-0.004719	0.000289	-16.346	21337	23387	434356
Mbuti	Aru Manara 2150BP	Amis	Vietnam, Sila	-0.003516	0.000211	-16.648	23828	25680	526801
Mbuti	Aru Manara 2150BP	Amis	China, Yi	-0.003777	0.000225	-16.771	46491	50058	944434
Mbuti	Aru Manara 2150BP	Amis	Vietnam, Mang	-0.003434	0.000205	-16.782	23773	25582	526801
Mbuti	Aru Manara 2150BP	Amis	Thailand, Htin Mal	-0.003839	0.000228	-16.868	23016	24842	475768
Mbuti	Aru Manara 2150BP	Amis	China, Naxi	-0.004091	0.000239	-17.092	46462	50326	944489
Mbuti	Aru Manara 2150BP	Amis	Vietnam, Cong	-0.003305	0.000187	-17.714	23850	25591	526801
Mbuti	Aru Manara 2150BP	Amis	China, Daur	-0.004759	0.000267	-17.81	46305	50794	943355
Mbuti	Aru Manara 2150BP	Amis	Vietnam, Khomu	-0.003286	0.000182	-18.053	23895	25626	526801
Mbuti	Aru Manara 2150BP	Amis	China, Oroqen	-0.004749	0.000261	-18.164	46542	51027	944440
Mbuti	Aru Manara 2150BP	Amis	Nepal, Sherpa	-0.005498	0.000302	-18.227	46166	51323	938016
Mbuti	Aru Manara 2150BP	Amis	China, Mongola	-0.004485	0.000246	-18.261	46398	50634	944465
Mbuti	Aru Manara 2150BP	Amis	China, Hezhen	-0.004664	0.000252	-18.476	46379	50785	944462
Mbuti	Aru Manara 2150BP	Amis	Vietnam, Hanhi	-0.003408	0.000182	-18.701	23845	25640	526801
Mbuti	Aru Manara 2150BP	Amis	China, Xibo	-0.004634	0.00024	-19.271	46371	50747	944448
Mbuti	Aru Manara 2150BP	Amis	Nepal, Tibetan	-0.006046	0.000301	-20.082	46062	51733	937987
Mbuti	Aru Manara 2150BP	Amis	Thailand, Thai	-0.004801	0.000239	-20.125	46149	50684	944434
Mbuti	Aru Manara 2150BP	Amis	Singapore, Malay	-0.003685	0.000182	-20.24	23367	25249	510707
Mbuti	Aru Manara 2150BP	Amis	Cambodia, Cambodian	-0.00484	0.000238	-20.307	46400	50971	944451
Mbuti	Aru Manara 2150BP	Amis	China, Tu	-0.005268	0.00024	-21.924	46305	51281	944436
Mbuti	Aru Manara 2150BP	Amis	Vietnam, Giarai	-0.004298	0.000192	-22.397	23884	26148	526801
Mbuti	Aru Manara 2150BP	Amis	Malaysia, undefined	-0.008097	0.000355	-22.813	46567	54213	944392
Mbuti	Aru Manara 2150BP	Amis	China, Tianyuan 40000BP	-0.010726	0.000446	-24.064	39438	48022	800312
Mbuti	Aru Manara 2150BP	Amis	Vietnam, Ede	-0.004435	0.000183	-24.228	23845	26181	526801
Mbuti	Aru Manara 2150BP	Amis	Vietnam, Cham	-0.004251	0.000174	-24.369	23862	26101	526801
Mbuti	Aru Manara 2150BP	Amis	Myanmar, Burmese	-0.006144	0.000246	-24.966	46152	51954	944370
Mbuti	Aru Manara 2150BP	Amis	India, Khonda Dora	-0.01037	0.000402	-25.828	46036	55752	936905
Mbuti	Aru Manara 2150BP	Amis	India, Bondo	-0.008755	0.000327	-26.741	23207	27618	503743
Mbuti	Aru Manara 2150BP	Amis	India, Kharia	-0.011489	0.000418	-27.461	45813	56554	934940
Mbuti	Aru Manara 2150BP	Amis	Nepal, Kusunda	-0.008824	0.000303	-29.164	46274	54607	944420
Mbuti	Aru Manara 2150BP	Amis	India, Onge	-0.011121	0.000361	-30.768	46653	57154	944189
Mbuti	Aru Manara 2150BP	Amis	India, Juang	-0.009746	0.000267	-36.441	21377	25610	434356
Mbuti	Aru Manara 2150BP	Amis	India, Yadava	-0.014427	0.00039	-37.03	45889	59421	937992
Mbuti	Aru Manara 2150BP	Amis	India, Kashmiri Pandit	-0.016403	0.000442	-37.086	45464	60799	934831
Mbuti	Aru Manara 2150BP	Amis	India, Relli	-0.01431	0.000373	-38.379	45786	59209	938045
Mbuti	Aru Manara 2150BP	Amis	India, Kapu	-0.014098	0.000366	-38.474	45899	59123	938025
Mbuti	Aru Manara 2150BP	Amis	India, Mala	-0.014111	0.000361	-39.059	45891	59128	938059
Mbuti	Aru Manara 2150BP	Amis	India, Irula	-0.014637	0.00037	-39.604	45886	59615	938010
Mbuti	Aru Manara 2150BP	Amis	India, Madiga	-0.014071	0.000349	-40.279	45984	59183	938022
Mbuti	Aru Manara 2150BP	Amis	Bangladesh, Bengali	-0.014028	0.000324	-43.251	46127	59376	944447
Mbuti	Aru Manara 2150BP	Amis	India, Palliyar	-0.013514	0.000311	-43.441	21317	27187	434356
Mbuti	Aru Manara 2150BP	Amis	India, Brahmin	-0.01588	0.000363	-43.736	45670	60565	938006
Mbuti	Aru Manara 2150BP	Amis	Pakistan, Brahui	-0.018667	0.000365	-51.091	45492	63121	944433
Mbuti	Tanjung Pinang 2100BP	Amis	Vanuatu, Teouma 2900BP	0.001091	0.000281	3.882	22619	22132	446808
Mbuti	Tanjung Pinang 2100BP	Amis	Tonga, Talasiu 2500BP	0.00111	0.000304	3.653	21815	21336	432148
Mbuti	Tanjung Pinang 2100BP	Amis	US (Guam), Ritidian 2200BP	0.000374	0.000324	1.155	20095	19943	404588
Mbuti	Tanjung Pinang 2100BP	Amis	Philippines, Nagsabaran 1800BP	0.000216	0.001144	0.188	806	802	16902
Mbuti	Tanjung Pinang 2100BP	Amis	Philippines, Kankanaey	-6.5e-05	0.000201	-0.325	52150	52220	1062628
Mbuti	Tanjung Pinang 2100BP	Amis	Malaysia, Kinabatagan 300BP	-0.000437	0.000345	-1.267	21211	21400	432530
Mbuti	Tanjung Pinang 2100BP	Amis	Taiwan, Suogang 4600BP	-0.000726	0.000567	-1.28	3432	3485	72418
Mbuti	Tanjung Pinang 2100BP	Amis	Philippines, Ilocano	-0.000281	0.000217	-1.294	26326	26487	574903
Mbuti	Tanjung Pinang 2100BP	Amis	Thailand, Ban Chiang 3350BP	-0.005897	0.002266	-2.602	260	290	5141
Mbuti	Tanjung Pinang 2100BP	Amis	Malaysia, Supu Hujung4 300BP	-0.001752	0.000498	-3.515	7469	7735	151644
Mbuti	Tanjung Pinang 2100BP	Amis	Taiwan, Atayal	-0.000942	0.000237	-3.982	51643	52643	1061894
Mbuti	Tanjung Pinang 2100BP	Amis	Brunei, Murut	-0.000816	0.000159	-5.123	26327	26796	574909
Mbuti	Tanjung Pinang 2100BP	Amis	Philippines, Mamanwa1	-0.000912	0.000166	-5.475	26710	27240	580828
Mbuti	Tanjung Pinang 2100BP	Amis	Thailand, Ban Chiang 2500BP	-0.006375	0.001162	-5.487	943	1066	19276
Mbuti	Tanjung Pinang 2100BP	Amis	Laos, Tam Pa Ping 6000BP	-0.003347	0.000598	-5.6	4293	4585	87272
Mbuti	Tanjung Pinang 2100BP	Amis	Vietnam, Mai Da Dieu 2250BP	-0.002851	0.000484	-5.893	5947	6314	128664
Mbuti	Tanjung Pinang 2100BP	Amis	Thailand, Ban Chiang 3100BP	-0.005609	0.000935	-5.997	1478	1646	29951
Mbuti	Tanjung Pinang 2100BP	Amis	Philippines, Visayan	-0.001131	0.000181	-6.236	26506	27156	574909
Mbuti	Tanjung Pinang 2100BP	Amis	Brunei, Dusun	-0.00126	0.000197	-6.388	52371	53710	1062612
Mbuti	Tanjung Pinang 2100BP	Amis	Thailand, Ban Chiang 2600BP	-0.005417	0.000847	-6.392	1828	2027	36816
Mbuti	Tanjung Pinang 2100BP	Amis	Taiwan, Liangdao 8000BP	-0.001847	0.000278	-6.641	42949	44556	870620
Mbuti	Tanjung Pinang 2100BP	Amis	Indonesia, Semende	-0.00109	0.000152	-7.168	26549	27182	580828
Mbuti	Tanjung Pinang 2100BP	Amis	Vietnam, Hon Hai Co Tien 4000BP	-0.004424	0.000616	-7.188	4559	4978	94712
Mbuti	Tanjung Pinang 2100BP	Amis	Vietnam, Hon Hai Co Tien 150BP	-0.003393	0.000445	-7.633	11313	12102	232524
Mbuti	Tanjung Pinang 2100BP	Amis	Vietnam, Mai Da Dieu 4000BP	-0.004017	0.000519	-7.742	5251	5695	110576
Mbuti	Tanjung Pinang 2100BP	Amis	Vietnam, Nui Nap 2000BP	-0.002606	0.000318	-8.199	25623	26972	517853
Mbuti	Tanjung Pinang 2100BP	Amis	Vietnam, Nam Tun 2600BP	-0.003824	0.000463	-8.261	6872	7424	144343
Mbuti	Tanjung Pinang 2100BP	Amis	Cambodia, Vat Komnou 1800BP	-0.006271	0.000724	-8.661	2582	2908	51953
Mbuti	Tanjung Pinang 2100BP	Amis	China, Tujia	-0.002414	0.000243	-9.919	51939	54486	1055163
Mbuti	Tanjung Pinang 2100BP	Amis	Indonesia, Bajo	-0.001726	0.000166	-10.396	26419	27411	574809
Mbuti	Tanjung Pinang 2100BP	Amis	Vietnam, Lachi	-0.001843	0.000174	-10.612	26959	28052	593208
Mbuti	Tanjung Pinang 2100BP	Amis	Vietnam, Hmong	-0.002014	0.000189	-10.682	26957	28151	593208
Mbuti	Tanjung Pinang 2100BP	Amis	Vietnam, Nui Nap 2250BP	-0.003423	0.000305	-11.215	15631	16811	344624
Mbuti	Tanjung Pinang 2100BP	Amis	Vietnam, Colao	-0.001869	0.000162	-11.51	26930	28039	593208
Mbuti	Tanjung Pinang 2100BP	Amis	Philippines, Tagalog	-0.001913	0.000163	-11.725	26360	27460	574909
Mbuti	Tanjung Pinang 2100BP	Amis	Laos, Tam Pa Ping 3000BP	-0.004152	0.000353	-11.764	38150	41359	772872
Mbuti	Tanjung Pinang 2100BP	Amis	Vietnam, Nung	-0.001748	0.000147	-11.906	26944	27981	593208
Mbuti	Tanjung Pinang 2100BP	Amis	Vietnam, Lolo	-0.002031	0.00017	-11.936	26930	28135	593208
Mbuti	Tanjung Pinang 2100BP	Amis	Vietnam, Dao	-0.001824	0.00015	-12.15	26941	28022	593208
Mbuti	Tanjung Pinang 2100BP	Amis	Laos, Tam Pa Ping 2300BP	-0.005036	0.000412	-12.21	14366	15858	296240
Mbuti	Tanjung Pinang 2100BP	Amis	Vietnam, Pathen	-0.002027	0.000165	-12.308	26943	28145	593208
Mbuti	Tanjung Pinang 2100BP	Amis	Malaysia, Gua Cha Cave 2300BP	-0.00424	0.000337	-12.571	41276	44870	847600
Mbuti	Tanjung Pinang 2100BP	Amis	Vietnam, Boy	-0.002357	0.000184	-12.805	26905	28303	593208
Mbuti	Tanjung Pinang 2100BP	Amis	Thailand, Mlabri	-0.003767	0.000293	-12.848	26062	28082	536231
Mbuti	Tanjung Pinang 2100BP	Amis	China, Miao	-0.002524	0.000195	-12.922	52383	55065	1062766
Mbuti	Tanjung Pinang 2100BP	Amis	China, She	-0.002467	0.00019	-12.965	52173	54795	1062687
Mbuti	Tanjung Pinang 2100BP	Amis	Vietnam, Man Bac 3800BP	-0.003977	0.000307	-12.968	17532	18935	352657
Mbuti	Tanjung Pinang 2100BP	Amis	Vietnam, Thai	-0.001959	0.000147	-13.293	26936	28098	593208
Mbuti	Tanjung Pinang 2100BP	Amis	Indonesia, Barito	-0.002219	0.000167	-13.308	26586	27875	580828
Mbuti	Tanjung Pinang 2100BP	Amis	Vietnam, Tay	-0.00202	0.000151	-13.378	26895	28093	593208
Mbuti	Tanjung Pinang 2100BP	Amis	Vietnam, Muong	-0.002093	0.000153	-13.723	26936	28178	593208
Mbuti	Tanjung Pinang 2100BP	Amis	Vietnam, Kinh	-0.00258	0.000188	-13.758	52266	55008	1062632
Mbuti	Tanjung Pinang 2100BP	Amis	China, Dai	-0.002457	0.000175	-14.02	52231	54842	1062820
Mbuti	Tanjung Pinang 2100BP	Amis	Philippines, Mamanwa	-0.003217	0.000222	-14.499	26941	28809	580828
Mbuti	Tanjung Pinang 2100BP	Amis	Thailand, Long Long Rak 1700BP	-0.004545	0.0003	-15.171	26755	29287	556932
Mbuti	Tanjung Pinang 2100BP	Amis	India, Nicobarese	-0.004197	0.000272	-15.407	24206	26258	489006
Mbuti	Tanjung Pinang 2100BP	Amis	Japan, Japanese	-0.003473	0.000224	-15.535	51888	55553	1055265
Mbuti	Tanjung Pinang 2100BP	Amis	China, Han	-0.002936	0.000184	-15.992	52279	55400	1062820
Mbuti	Tanjung Pinang 2100BP	Amis	China, Lahu	-0.003369	0.000209	-16.092	52263	55843	1062745
Mbuti	Tanjung Pinang 2100BP	Amis	Vietnam, Lahu	-0.002805	0.000171	-16.38	26955	28620	593208
Mbuti	Tanjung Pinang 2100BP	Amis	Vietnam, Phula	-0.002517	0.000153	-16.504	26906	28400	593208
Mbuti	Tanjung Pinang 2100BP	Amis	Vietnam, Mang	-0.0031	0.000186	-16.67	26881	28721	593208
Mbuti	Tanjung Pinang 2100BP	Amis	Thailand, Htin Mal	-0.003336	0.000199	-16.724	26093	27882	536263
Mbuti	Tanjung Pinang 2100BP	Amis	Vietnam, Sila	-0.003146	0.000183	-17.153	26951	28817	593208
Mbuti	Tanjung Pinang 2100BP	Amis	China, Yi	-0.003485	0.000198	-17.631	52435	56139	1062745
Mbuti	Tanjung Pinang 2100BP	Amis	Vietnam, Khomu	-0.002957	0.000168	-17.649	27014	28768	593208
Mbuti	Tanjung Pinang 2100BP	Amis	China, Daur	-0.004449	0.000243	-18.309	52189	56911	1061505
Mbuti	Tanjung Pinang 2100BP	Amis	Vietnam, Hanhi	-0.002994	0.000163	-18.416	26986	28762	593208
Mbuti	Tanjung Pinang 2100BP	Amis	Vietnam, Cong	-0.002984	0.000161	-18.553	26964	28733	593208
Mbuti	Tanjung Pinang 2100BP	Amis	China, Naxi	-0.003912	0.000208	-18.832	52324	56482	1062805
Mbuti	Tanjung Pinang 2100BP	Amis	China, Hezhen	-0.004295	0.000224	-19.196	52337	56902	1062775
Mbuti	Tanjung Pinang 2100BP	Amis	China, Mongola	-0.004252	0.000219	-19.38	52271	56790	1062777
Mbuti	Tanjung Pinang 2100BP	Amis	Nepal, Sherpa	-0.005313	0.000267	-19.925	51935	57541	1055221
Mbuti	Tanjung Pinang 2100BP	Amis	Singapore, Malay	-0.003232	0.000162	-19.953	26456	28314	574909
Mbuti	Tanjung Pinang 2100BP	Amis	Thailand, Thai	-0.004282	0.000212	-20.189	52195	56746	1062731
Mbuti	Tanjung Pinang 2100BP	Amis	Nepal, Tibetan	-0.005596	0.000274	-20.393	52000	57904	1055200
Mbuti	Tanjung Pinang 2100BP	Amis	China, Xibo	-0.004379	0.000212	-20.67	52231	56885	1062755
Mbuti	Tanjung Pinang 2100BP	Amis	China, Oroqen	-0.004641	0.000221	-21.04	52353	57285	1062746
Mbuti	Tanjung Pinang 2100BP	Amis	Cambodia, Cambodian	-0.004651	0.000212	-21.973	52249	57192	1062764
Mbuti	Tanjung Pinang 2100BP	Amis	China, Tu	-0.004989	0.000218	-22.889	52209	57511	1062747
Mbuti	Tanjung Pinang 2100BP	Amis	Vietnam, Giarai	-0.003886	0.00017	-22.924	27042	29348	593208
Mbuti	Tanjung Pinang 2100BP	Amis	Malaysia, undefined	-0.007589	0.000313	-24.231	52608	60673	1062692
Mbuti	Tanjung Pinang 2100BP	Amis	Vietnam, Ede	-0.004067	0.000167	-24.417	26976	29389	593208
Mbuti	Tanjung Pinang 2100BP	Amis	China, Tianyuan 40000BP	-0.010559	0.00043	-24.577	42211	51253	856297
Mbuti	Tanjung Pinang 2100BP	Amis	Vietnam, Cham	-0.003915	0.000157	-24.91	26995	29318	593208
Mbuti	Tanjung Pinang 2100BP	Amis	Myanmar, Burmese	-0.005514	0.000208	-26.543	52250	58109	1062648
Mbuti	Tanjung Pinang 2100BP	Amis	India, Khonda Dora	-0.009684	0.000362	-26.772	52093	62299	1053955
Mbuti	Tanjung Pinang 2100BP	Amis	India, Bondo	-0.00815	0.000293	-27.782	26322	30938	566470
Mbuti	Tanjung Pinang 2100BP	Amis	India, Kharia	-0.010939	0.000392	-27.876	51751	63259	1051970
Mbuti	Tanjung Pinang 2100BP	Amis	Nepal, Kusunda	-0.008239	0.000276	-29.804	52351	61107	1062723
Mbuti	Tanjung Pinang 2100BP	Amis	India, Onge	-0.010158	0.000333	-30.459	52990	63782	1062489
Mbuti	Tanjung Pinang 2100BP	Amis	India, Juang	-0.009061	0.000246	-36.794	24269	28700	489006
Mbuti	Tanjung Pinang 2100BP	Amis	India, Relli	-0.013449	0.000342	-39.268	51899	66091	1055262
Mbuti	Tanjung Pinang 2100BP	Amis	India, Yadava	-0.01372	0.000345	-39.801	51988	66466	1055201
Mbuti	Tanjung Pinang 2100BP	Amis	India, Kashmiri Pandit	-0.015647	0.000393	-39.814	51508	67966	1051836
Mbuti	Tanjung Pinang 2100BP	Amis	India, Irula	-0.013759	0.000343	-40.123	52024	66543	1055225
Mbuti	Tanjung Pinang 2100BP	Amis	India, Madiga	-0.013433	0.000332	-40.449	52020	66195	1055240
Mbuti	Tanjung Pinang 2100BP	Amis	India, Kapu	-0.013273	0.000323	-41.058	52090	66096	1055236
Mbuti	Tanjung Pinang 2100BP	Amis	India, Mala	-0.013236	0.000322	-41.083	52073	66041	1055279
Mbuti	Tanjung Pinang 2100BP	Amis	India, Palliyar	-0.012427	0.000287	-43.321	24299	30376	489006
Mbuti	Tanjung Pinang 2100BP	Amis	Bangladesh, Bengali	-0.013367	0.000295	-45.241	52228	66433	1062758
Mbuti	Tanjung Pinang 2100BP	Amis	India, Brahmin	-0.015109	0.000326	-46.374	51809	67752	1055221
Mbuti	Tanjung Pinang 2100BP	Amis	Pakistan, Brahui	-0.017789	0.000329	-54.051	51642	70548	1062747
Mbuti	Uattamdi 1900BP	Amis	Tonga, Talasiu 2500BP	0.000726	0.000443	1.637	19257	18978	385104
Mbuti	Uattamdi 1900BP	Amis	Vanuatu, Teouma 2900BP	0.000525	0.000402	1.307	19916	19707	397662
Mbuti	Uattamdi 1900BP	Amis	US (Guam), Ritidian 2200BP	0.000355	0.000475	0.746	17857	17729	361608
Mbuti	Uattamdi 1900BP	Amis	Philippines, Kankanaey	-0.000166	0.000261	-0.637	40629	40768	836305
Mbuti	Uattamdi 1900BP	Amis	Philippines, Nagsabaran 1800BP	-0.00124	0.001707	-0.727	605	621	13113
Mbuti	Uattamdi 1900BP	Amis	Taiwan, Suogang 4600BP	-0.001213	0.000791	-1.534	3255	3339	69214
Mbuti	Uattamdi 1900BP	Amis	Malaysia, Kinabatagan 300BP	-0.000781	0.000491	-1.592	16367	16631	338262
Mbuti	Uattamdi 1900BP	Amis	Taiwan, Atayal	-0.000488	0.000296	-1.65	40451	40859	835815
Mbuti	Uattamdi 1900BP	Amis	Philippines, Ilocano	-0.000545	0.000308	-1.769	21945	22208	482530
Mbuti	Uattamdi 1900BP	Amis	Brunei, Murut	-0.000457	0.000206	-2.219	22082	22302	482536
Mbuti	Uattamdi 1900BP	Amis	Malaysia, Supu Hujung4 300BP	-0.001771	0.000681	-2.6	5702	5909	116711
Mbuti	Uattamdi 1900BP	Amis	Thailand, Ban Chiang 2500BP	-0.005155	0.001654	-3.116	820	907	16814
Mbuti	Uattamdi 1900BP	Amis	Thailand, Ban Chiang 2600BP	-0.004046	0.001221	-3.313	1682	1818	33599
Mbuti	Uattamdi 1900BP	Amis	Philippines, Mamanwa1	-0.000789	0.000224	-3.527	22324	22709	486935
Mbuti	Uattamdi 1900BP	Amis	Indonesia, Semende	-0.000758	0.000209	-3.625	22234	22603	486935
Mbuti	Uattamdi 1900BP	Amis	Vietnam, Mai Da Dieu 4000BP	-0.003094	0.000804	-3.846	4112	4380	86456
Mbuti	Uattamdi 1900BP	Amis	Brunei, Dusun	-0.001004	0.00026	-3.862	40962	41802	836301
Mbuti	Uattamdi 1900BP	Amis	Vietnam, Hon Hai Co Tien 4000BP	-0.003274	0.000844	-3.88	3530	3771	73413
Mbuti	Uattamdi 1900BP	Amis	Vietnam, Hon Hai Co Tien 150BP	-0.0024	0.000618	-3.881	8896	9335	182979
Mbuti	Uattamdi 1900BP	Amis	Cambodia, Vat Komnou 1800BP	-0.004489	0.00101	-4.443	2348	2560	47188
Mbuti	Uattamdi 1900BP	Amis	Thailand, Ban Chiang 3100BP	-0.006	0.001346	-4.458	1304	1464	26716
Mbuti	Uattamdi 1900BP	Amis	Vietnam, Mai Da Dieu 2250BP	-0.003307	0.000721	-4.586	4571	4906	101169
Mbuti	Uattamdi 1900BP	Amis	Taiwan, Liangdao 8000BP	-0.001815	0.00038	-4.774	36420	37767	741976
Mbuti	Uattamdi 1900BP	Amis	Vietnam, Nui Nap 2000BP	-0.002303	0.000446	-5.167	22563	23615	456596
Mbuti	Uattamdi 1900BP	Amis	Philippines, Visayan	-0.001304	0.00025	-5.211	22108	22737	482536
Mbuti	Uattamdi 1900BP	Amis	Laos, Tam Pa Ping 6000BP	-0.004769	0.000848	-5.623	3356	3690	70027
Mbuti	Uattamdi 1900BP	Amis	Vietnam, Nam Tun 2600BP	-0.004205	0.000682	-6.165	5405	5887	114716
Mbuti	Uattamdi 1900BP	Amis	China, Tujia	-0.002149	0.000325	-6.616	40558	42343	830297
Mbuti	Uattamdi 1900BP	Amis	Vietnam, Nung	-0.001355	0.000202	-6.718	22609	23282	497161
Mbuti	Uattamdi 1900BP	Amis	Laos, Tam Pa Ping 2300BP	-0.003961	0.000565	-7.01	11049	11956	228980
Mbuti	Uattamdi 1900BP	Amis	Vietnam, Nui Nap 2250BP	-0.0031	0.000438	-7.079	12174	13014	271019
Mbuti	Uattamdi 1900BP	Amis	Vietnam, Lachi	-0.001622	0.000226	-7.168	22558	23364	497161
Mbuti	Uattamdi 1900BP	Amis	Vietnam, Hmong	-0.001916	0.000259	-7.403	22527	23480	497161
Mbuti	Uattamdi 1900BP	Amis	Vietnam, Colao	-0.001661	0.000219	-7.572	22541	23367	497161
Mbuti	Uattamdi 1900BP	Amis	Thailand, Mlabri	-0.003266	0.00042	-7.78	21868	23337	449993
Mbuti	Uattamdi 1900BP	Amis	China, Miao	-0.00205	0.000263	-7.792	41039	42754	836416
Mbuti	Uattamdi 1900BP	Amis	Vietnam, Dao	-0.0016	0.000205	-7.815	22557	23353	497161
Mbuti	Uattamdi 1900BP	Amis	Vietnam, Pathen	-0.001831	0.00023	-7.959	22551	23461	497161
Mbuti	Uattamdi 1900BP	Amis	Malaysia, Gua Cha Cave 2300BP	-0.003747	0.000468	-8.001	32430	34940	669717
Mbuti	Uattamdi 1900BP	Amis	Indonesia, Bajo	-0.001817	0.000224	-8.1	22025	22902	482560
Mbuti	Uattamdi 1900BP	Amis	Vietnam, Boy	-0.00213	0.000262	-8.138	22539	23598	497161
Mbuti	Uattamdi 1900BP	Amis	China, She	-0.002117	0.00026	-8.149	40865	42636	836365
Mbuti	Uattamdi 1900BP	Amis	Philippines, Tagalog	-0.001896	0.00023	-8.23	22020	22935	482536
Mbuti	Uattamdi 1900BP	Amis	Vietnam, Man Bac 3800BP	-0.003672	0.000442	-8.305	15651	16809	315242
Mbuti	Uattamdi 1900BP	Amis	Vietnam, Tay	-0.001736	0.000201	-8.642	22530	23393	497161
Mbuti	Uattamdi 1900BP	Amis	Laos, Tam Pa Ping 3000BP	-0.00416	0.000472	-8.821	29652	32179	607573
Mbuti	Uattamdi 1900BP	Amis	Vietnam, Lolo	-0.002052	0.00023	-8.911	22471	23491	497161
Mbuti	Uattamdi 1900BP	Amis	Vietnam, Kinh	-0.002271	0.000254	-8.932	40896	42795	836311
Mbuti	Uattamdi 1900BP	Amis	Vietnam, Muong	-0.001857	0.000207	-8.977	22555	23479	497161
Mbuti	Uattamdi 1900BP	Amis	China, Dai	-0.002136	0.000232	-9.189	40867	42653	836450
Mbuti	Uattamdi 1900BP	Amis	Vietnam, Thai	-0.00184	0.000195	-9.419	22526	23441	497161
Mbuti	Uattamdi 1900BP	Amis	Vietnam, Mang	-0.002467	0.000253	-9.755	22621	23847	497161
Mbuti	Uattamdi 1900BP	Amis	Japan, Japanese	-0.003066	0.00031	-9.876	40636	43182	830377
Mbuti	Uattamdi 1900BP	Amis	Indonesia, Barito	-0.002115	0.00021	-10.085	22207	23237	486935
Mbuti	Uattamdi 1900BP	Amis	China, Lahu	-0.00302	0.000281	-10.734	40868	43393	836392
Mbuti	Uattamdi 1900BP	Amis	Vietnam, Sila	-0.002738	0.000255	-10.749	22611	23972	497161
Mbuti	Uattamdi 1900BP	Amis	India, Nicobarese	-0.003734	0.000346	-10.791	20361	21896	411109
Mbuti	Uattamdi 1900BP	Amis	Thailand, Htin Mal	-0.002954	0.00027	-10.921	21877	23206	450016
Mbuti	Uattamdi 1900BP	Amis	Vietnam, Phula	-0.002296	0.000207	-11.098	22518	23660	497161
Mbuti	Uattamdi 1900BP	Amis	Thailand, Long Long Rak 1700BP	-0.004721	0.000418	-11.307	20886	22961	439590
Mbuti	Uattamdi 1900BP	Amis	China, Yi	-0.00326	0.000275	-11.846	40960	43686	836394
Mbuti	Uattamdi 1900BP	Amis	Vietnam, Lahu	-0.0028	0.000236	-11.854	22511	23903	497161
Mbuti	Uattamdi 1900BP	Amis	China, Han	-0.002899	0.000244	-11.902	40789	43214	836449
Mbuti	Uattamdi 1900BP	Amis	Vietnam, Hanhi	-0.002789	0.000227	-12.285	22584	23970	497161
Mbuti	Uattamdi 1900BP	Amis	Philippines, Mamanwa	-0.003678	0.000299	-12.306	22332	24123	486935
Mbuti	Uattamdi 1900BP	Amis	China, Daur	-0.003955	0.000319	-12.404	40897	44202	835521
Mbuti	Uattamdi 1900BP	Amis	Vietnam, Khomu	-0.002851	0.000224	-12.714	22577	23994	497161
Mbuti	Uattamdi 1900BP	Amis	Vietnam, Cong	-0.002897	0.000219	-13.199	22529	23969	497161
Mbuti	Uattamdi 1900BP	Amis	Singapore, Malay	-0.002849	0.000215	-13.265	22186	23561	482536
Mbuti	Uattamdi 1900BP	Amis	China, Naxi	-0.003753	0.000274	-13.715	40842	43981	836436
Mbuti	Uattamdi 1900BP	Amis	Nepal, Sherpa	-0.005192	0.000368	-14.094	40502	44813	830350
Mbuti	Uattamdi 1900BP	Amis	China, Mongola	-0.004195	0.000283	-14.842	40788	44296	836414
Mbuti	Uattamdi 1900BP	Amis	China, Hezhen	-0.004229	0.000284	-14.896	40782	44319	836424
Mbuti	Uattamdi 1900BP	Amis	China, Xibo	-0.004128	0.000275	-15.015	40807	44260	836401
Mbuti	Uattamdi 1900BP	Amis	Cambodia, Cambodian	-0.004389	0.000288	-15.215	40845	44517	836419
Mbuti	Uattamdi 1900BP	Amis	China, Oroqen	-0.004366	0.000286	-15.247	40902	44554	836395
Mbuti	Uattamdi 1900BP	Amis	Thailand, Thai	-0.004025	0.000259	-15.56	40787	44153	836388
Mbuti	Uattamdi 1900BP	Amis	Nepal, Tibetan	-0.005775	0.00037	-15.619	40438	45233	830326
Mbuti	Uattamdi 1900BP	Amis	Vietnam, Giarai	-0.003632	0.000226	-16.052	22641	24447	497161
Mbuti	Uattamdi 1900BP	Amis	Vietnam, Ede	-0.003711	0.00022	-16.904	22628	24472	497161
Mbuti	Uattamdi 1900BP	Amis	Vietnam, Cham	-0.003731	0.000216	-17.232	22580	24435	497161
Mbuti	Uattamdi 1900BP	Amis	Malaysia, undefined	-0.007479	0.000413	-18.117	40994	47249	836357
Mbuti	Uattamdi 1900BP	Amis	China, Tianyuan 40000BP	-0.010426	0.000567	-18.402	35905	43541	732451
Mbuti	Uattamdi 1900BP	Amis	China, Tu	-0.004944	0.000267	-18.525	40702	44837	836406
Mbuti	Uattamdi 1900BP	Amis	Myanmar, Burmese	-0.005417	0.000278	-19.497	40762	45293	836325
Mbuti	Uattamdi 1900BP	Amis	India, Khonda Dora	-0.009724	0.000485	-20.043	40544	48609	829372
Mbuti	Uattamdi 1900BP	Amis	India, Bondo	-0.008349	0.000379	-22.045	21915	25887	475833
Mbuti	Uattamdi 1900BP	Amis	India, Kharia	-0.011202	0.000499	-22.443	40133	49404	827644
Mbuti	Uattamdi 1900BP	Amis	Nepal, Kusunda	-0.008225	0.000355	-23.174	40749	47628	836382
Mbuti	Uattamdi 1900BP	Amis	India, Onge	-0.010668	0.00044	-24.251	40932	49853	836191
Mbuti	Uattamdi 1900BP	Amis	India, Juang	-0.009092	0.000332	-27.419	20289	24027	411109
Mbuti	Uattamdi 1900BP	Amis	India, Kashmiri Pandit	-0.01571	0.000524	-29.988	40055	53056	827549
Mbuti	Uattamdi 1900BP	Amis	India, Kapu	-0.013616	0.000445	-30.629	40344	51650	830360
Mbuti	Uattamdi 1900BP	Amis	India, Relli	-0.013453	0.000436	-30.84	40389	51561	830373
Mbuti	Uattamdi 1900BP	Amis	India, Yadava	-0.014085	0.000455	-30.983	40256	51952	830327
Mbuti	Uattamdi 1900BP	Amis	India, Irula	-0.01407	0.000454	-31.013	40310	51994	830343
Mbuti	Uattamdi 1900BP	Amis	India, Madiga	-0.013632	0.000439	-31.062	40423	51743	830360
Mbuti	Uattamdi 1900BP	Amis	India, Mala	-0.013535	0.000423	-31.994	40372	51611	830391
Mbuti	Uattamdi 1900BP	Amis	Bangladesh, Bengali	-0.013454	0.0004	-33.595	40601	51854	836407
Mbuti	Uattamdi 1900BP	Amis	India, Palliyar	-0.012905	0.000383	-33.682	20212	25517	411109
Mbuti	Uattamdi 1900BP	Amis	India, Brahmin	-0.015291	0.000432	-35.382	40177	52874	830340
Mbuti	Uattamdi 1900BP	Amis	Pakistan, Brahui	-0.017917	0.000438	-40.884	40156	55142	836398
Mbuti	Aru Manara 950BP	Amis	Vanuatu, Teouma 2900BP	0.000683	0.000392	1.744	21173	20881	427413
Mbuti	Aru Manara 950BP	Amis	Philippines, Nagsabaran 1800BP	0.002264	0.00171	1.324	651	620	13620
Mbuti	Aru Manara 950BP	Amis	Taiwan, Suogang 4600BP	0.000766	0.000736	1.041	3323	3269	70382
Mbuti	Aru Manara 950BP	Amis	Tonga, Talasiu 2500BP	0.000168	0.000423	0.398	20228	20159	411073
Mbuti	Aru Manara 950BP	Amis	Malaysia, Kinabatagan 300BP	-6.2e-05	0.000508	-0.121	17159	17180	353519
Mbuti	Aru Manara 950BP	Amis	Philippines, Kankanaey	-0.000275	0.000265	-1.037	42409	42651	878492
Mbuti	Aru Manara 950BP	Amis	Philippines, Ilocano	-0.000405	0.00031	-1.305	21423	21616	474684
Mbuti	Aru Manara 950BP	Amis	US (Guam), Ritidian 2200BP	-0.000754	0.000452	-1.669	17951	18231	371377
Mbuti	Aru Manara 950BP	Amis	Malaysia, Supu Hujung4 300BP	-0.001506	0.000683	-2.204	5883	6066	121227
Mbuti	Aru Manara 950BP	Amis	Vietnam, Hon Hai Co Tien 150BP	-0.001573	0.000606	-2.594	9345	9647	192121
Mbuti	Aru Manara 950BP	Amis	Taiwan, Atayal	-0.000826	0.0003	-2.756	42152	42877	877883
Mbuti	Aru Manara 950BP	Amis	Thailand, Ban Chiang 2600BP	-0.003273	0.001173	-2.79	1768	1884	35316
Mbuti	Aru Manara 950BP	Amis	Philippines, Visayan	-0.0007	0.00024	-2.919	21689	22021	474690
Mbuti	Aru Manara 950BP	Amis	Thailand, Ban Chiang 2500BP	-0.004553	0.001537	-2.962	873	954	17823
Mbuti	Aru Manara 950BP	Amis	Philippines, Mamanwa1	-0.00073	0.000219	-3.342	21767	22117	478614
Mbuti	Aru Manara 950BP	Amis	Indonesia, Semende	-0.000709	0.000209	-3.398	21673	22013	478614
Mbuti	Aru Manara 950BP	Amis	Taiwan, Liangdao 8000BP	-0.001317	0.000377	-3.492	37736	38751	770094
Mbuti	Aru Manara 950BP	Amis	Laos, Tam Pa Ping 6000BP	-0.002939	0.000835	-3.52	3580	3797	73880
Mbuti	Aru Manara 950BP	Amis	Vietnam, Hmong	-0.001018	0.000259	-3.933	22197	22696	489648
Mbuti	Aru Manara 950BP	Amis	Thailand, Ban Chiang 3100BP	-0.005261	0.001282	-4.104	1385	1533	28102
Mbuti	Aru Manara 950BP	Amis	Brunei, Murut	-0.000885	0.000212	-4.178	21412	21832	474690
Mbuti	Aru Manara 950BP	Amis	Vietnam, Hon Hai Co Tien 4000BP	-0.00375	0.000869	-4.314	3651	3940	76961
Mbuti	Aru Manara 950BP	Amis	Vietnam, Nui Nap 2000BP	-0.001949	0.000444	-4.385	23958	24909	488133
Mbuti	Aru Manara 950BP	Amis	Cambodia, Vat Komnou 1800BP	-0.004556	0.001002	-4.545	2422	2647	49381
Mbuti	Aru Manara 950BP	Amis	Brunei, Dusun	-0.001355	0.000259	-5.237	42608	43798	878484
Mbuti	Aru Manara 950BP	Amis	Vietnam, Mai Da Dieu 4000BP	-0.0041	0.000778	-5.271	4243	4615	90537
Mbuti	Aru Manara 950BP	Amis	Vietnam, Colao	-0.001264	0.000231	-5.467	22084	22702	489648
Mbuti	Aru Manara 950BP	Amis	Vietnam, Mai Da Dieu 2250BP	-0.00378	0.000683	-5.532	4755	5156	106055
Mbuti	Aru Manara 950BP	Amis	Indonesia, Bajo	-0.001239	0.00022	-5.623	21635	22223	474330
Mbuti	Aru Manara 950BP	Amis	Vietnam, Nam Tun 2600BP	-0.003748	0.000666	-5.627	5658	6108	120288
Mbuti	Aru Manara 950BP	Amis	Philippines, Mamanwa	-0.001679	0.000296	-5.667	22308	23112	478614
Mbuti	Aru Manara 950BP	Amis	Vietnam, Dao	-0.001194	0.000203	-5.868	22088	22673	489648
Mbuti	Aru Manara 950BP	Amis	Vietnam, Lachi	-0.00144	0.000238	-6.055	22045	22750	489648
Mbuti	Aru Manara 950BP	Amis	Vietnam, Pathen	-0.00143	0.000233	-6.131	22100	22800	489648
Mbuti	Aru Manara 950BP	Amis	Vietnam, Nung	-0.001243	0.000201	-6.179	22049	22658	489648
Mbuti	Aru Manara 950BP	Amis	Vietnam, Thai	-0.001301	0.000204	-6.385	22091	22728	489648
Mbuti	Aru Manara 950BP	Amis	Laos, Tam Pa Ping 2300BP	-0.003756	0.00058	-6.473	11528	12422	237911
Mbuti	Aru Manara 950BP	Amis	Thailand, Mlabri	-0.002695	0.000409	-6.596	21482	22672	441784
Mbuti	Aru Manara 950BP	Amis	Vietnam, Man Bac 3800BP	-0.002774	0.000403	-6.882	16617	17546	334922
Mbuti	Aru Manara 950BP	Amis	China, Tujia	-0.002244	0.000322	-6.966	42454	44412	872635
Mbuti	Aru Manara 950BP	Amis	Philippines, Tagalog	-0.001562	0.000219	-7.139	21539	22280	474690
Mbuti	Aru Manara 950BP	Amis	Vietnam, Boy	-0.001808	0.00025	-7.222	22046	22931	489648
Mbuti	Aru Manara 950BP	Amis	Vietnam, Kinh	-0.001905	0.000252	-7.545	42888	44561	878488
Mbuti	Aru Manara 950BP	Amis	Vietnam, Tay	-0.001534	0.000202	-7.605	22009	22760	489648
Mbuti	Aru Manara 950BP	Amis	China, She	-0.002032	0.000262	-7.766	42734	44519	878520
Mbuti	Aru Manara 950BP	Amis	Laos, Tam Pa Ping 3000BP	-0.003637	0.000459	-7.924	31134	33452	637272
Mbuti	Aru Manara 950BP	Amis	Vietnam, Lolo	-0.001856	0.000232	-7.994	21960	22868	489648
Mbuti	Aru Manara 950BP	Amis	Japan, Japanese	-0.002333	0.000291	-8.024	42837	44873	872717
Mbuti	Aru Manara 950BP	Amis	China, Dai	-0.00191	0.000238	-8.034	42808	44486	878622
Mbuti	Aru Manara 950BP	Amis	Indonesia, Barito	-0.00173	0.000214	-8.104	21723	22551	478614
Mbuti	Aru Manara 950BP	Amis	Vietnam, Nui Nap 2250BP	-0.003383	0.000417	-8.112	12614	13575	284024
Mbuti	Aru Manara 950BP	Amis	China, Miao	-0.002128	0.000259	-8.216	42845	44714	878578
Mbuti	Aru Manara 950BP	Amis	Malaysia, Gua Cha Cave 2300BP	-0.00374	0.000445	-8.405	33905	36539	704364
Mbuti	Aru Manara 950BP	Amis	Vietnam, Muong	-0.001813	0.000209	-8.69	21983	22871	489648
Mbuti	Aru Manara 950BP	Amis	Vietnam, Phula	-0.001906	0.000218	-8.746	22044	22977	489648
Mbuti	Aru Manara 950BP	Amis	Vietnam, Sila	-0.002325	0.000251	-9.282	22151	23289	489648
Mbuti	Aru Manara 950BP	Amis	Vietnam, Khomu	-0.002185	0.000234	-9.319	22179	23249	489648
Mbuti	Aru Manara 950BP	Amis	Vietnam, Hanhi	-0.002073	0.000221	-9.386	22200	23215	489648
Mbuti	Aru Manara 950BP	Amis	Vietnam, Lahu	-0.002172	0.00023	-9.436	22092	23156	489648
Mbuti	Aru Manara 950BP	Amis	Vietnam, Mang	-0.002443	0.000257	-9.506	22042	23238	489648
Mbuti	Aru Manara 950BP	Amis	Vietnam, Cong	-0.002184	0.000228	-9.58	22143	23212	489648
Mbuti	Aru Manara 950BP	Amis	China, Han	-0.002361	0.000245	-9.657	42852	44927	878622
Mbuti	Aru Manara 950BP	Amis	India, Nicobarese	-0.003377	0.000349	-9.683	19878	21241	403680
Mbuti	Aru Manara 950BP	Amis	Thailand, Htin Mal	-0.002746	0.000276	-9.948	21380	22593	441810
Mbuti	Aru Manara 950BP	Amis	Singapore, Malay	-0.002269	0.000223	-10.186	21774	22851	474690
Mbuti	Aru Manara 950BP	Amis	Thailand, Long Long Rak 1700BP	-0.004184	0.000401	-10.434	21912	23845	462006
Mbuti	Aru Manara 950BP	Amis	China, Lahu	-0.002852	0.000272	-10.478	42805	45310	878558
Mbuti	Aru Manara 950BP	Amis	China, Yi	-0.002882	0.000275	-10.494	42982	45514	878561
Mbuti	Aru Manara 950BP	Amis	Nepal, Sherpa	-0.003933	0.000368	-10.68	42949	46382	872681
Mbuti	Aru Manara 950BP	Amis	China, Naxi	-0.003017	0.000271	-11.118	43076	45726	878607
Mbuti	Aru Manara 950BP	Amis	China, Daur	-0.003764	0.000308	-12.218	42851	46154	877561
Mbuti	Aru Manara 950BP	Amis	China, Mongola	-0.003669	0.000296	-12.41	42882	46106	878588
Mbuti	Aru Manara 950BP	Amis	China, Hezhen	-0.003613	0.000289	-12.524	42952	46127	878587
Mbuti	Aru Manara 950BP	Amis	Nepal, Tibetan	-0.004609	0.000364	-12.654	42803	46825	872661
Mbuti	Aru Manara 950BP	Amis	China, Oroqen	-0.003858	0.000301	-12.834	43020	46410	878566
Mbuti	Aru Manara 950BP	Amis	Thailand, Thai	-0.003617	0.000272	-13.276	42783	45961	878553
Mbuti	Aru Manara 950BP	Amis	China, Xibo	-0.003893	0.000293	-13.299	42752	46172	878570
Mbuti	Aru Manara 950BP	Amis	Vietnam, Giarai	-0.003101	0.000225	-13.776	22206	23725	489648
Mbuti	Aru Manara 950BP	Amis	Cambodia, Cambodian	-0.004012	0.000287	-13.963	42875	46400	878580
Mbuti	Aru Manara 950BP	Amis	China, Tianyuan 40000BP	-0.007924	0.00055	-14.4	38010	44024	759037
Mbuti	Aru Manara 950BP	Amis	Vietnam, Cham	-0.003088	0.000211	-14.611	22165	23677	489648
Mbuti	Aru Manara 950BP	Amis	China, Tu	-0.003927	0.000269	-14.619	42989	46440	878557
Mbuti	Aru Manara 950BP	Amis	Malaysia, undefined	-0.006163	0.000421	-14.641	43546	48961	878526
Mbuti	Aru Manara 950BP	Amis	Vietnam, Ede	-0.00322	0.00022	-14.663	22157	23733	489648
Mbuti	Aru Manara 950BP	Amis	Myanmar, Burmese	-0.004437	0.000277	-16.018	43064	46962	878512
Mbuti	Aru Manara 950BP	Amis	India, Khonda Dora	-0.007936	0.000467	-16.997	43266	50184	871689
Mbuti	Aru Manara 950BP	Amis	India, Bondo	-0.006493	0.000377	-17.219	21824	24865	468416
Mbuti	Aru Manara 950BP	Amis	India, Onge	-0.007646	0.000442	-17.297	44341	51057	878320
Mbuti	Aru Manara 950BP	Amis	Nepal, Kusunda	-0.006332	0.000362	-17.491	43548	49111	878543
Mbuti	Aru Manara 950BP	Amis	India, Kharia	-0.008713	0.000484	-17.992	43190	50768	869730
Mbuti	Aru Manara 950BP	Amis	India, Juang	-0.007004	0.000319	-21.954	20199	23026	403680
Mbuti	Aru Manara 950BP	Amis	India, Yadava	-0.011193	0.000459	-24.384	43498	53266	872665
Mbuti	Aru Manara 950BP	Amis	India, Relli	-0.011094	0.000448	-24.772	43383	53065	872715
Mbuti	Aru Manara 950BP	Amis	India, Mala	-0.010503	0.000423	-24.812	43653	52820	872725
Mbuti	Aru Manara 950BP	Amis	India, Madiga	-0.011137	0.000431	-25.82	43402	53122	872699
Mbuti	Aru Manara 950BP	Amis	India, Kapu	-0.010877	0.000419	-25.962	43456	52949	872694
Mbuti	Aru Manara 950BP	Amis	India, Irula	-0.011204	0.00043	-26.03	43548	53326	872681
Mbuti	Aru Manara 950BP	Amis	India, Kashmiri Pandit	-0.013556	0.000508	-26.698	42914	54703	869657
Mbuti	Aru Manara 950BP	Amis	India, Palliyar	-0.010321	0.000366	-28.178	20221	24388	403680
Mbuti	Aru Manara 950BP	Amis	Bangladesh, Bengali	-0.011063	0.000388	-28.539	43558	53277	878575
Mbuti	Aru Manara 950BP	Amis	India, Brahmin	-0.012577	0.000436	-28.833	43325	54301	872680
Mbuti	Aru Manara 950BP	Amis	Pakistan, Brahui	-0.01545	0.000419	-36.897	43102	56676	878559
Mbuti	Liang Bua 2600BP	Amis	Vietnam, Mai Da Dieu 4000BP	0.000195	0.000782	0.249	4265	4248	86417
Mbuti	Liang Bua 2600BP	Amis	Taiwan, Atayal	6.3e-05	0.0003	0.211	41071	41018	839017
Mbuti	Liang Bua 2600BP	Amis	Brunei, Murut	1.7e-05	0.000217	0.077	21351	21343	463713
Mbuti	Liang Bua 2600BP	Amis	Taiwan, Suogang 4600BP	-0.000245	0.000773	-0.316	3300	3317	69936
Mbuti	Liang Bua 2600BP	Amis	Philippines, Kankanaey	-0.000104	0.000247	-0.42	41002	41089	839615
Mbuti	Liang Bua 2600BP	Amis	Malaysia, Kinabatagan 300BP	-0.00024	0.000492	-0.489	16496	16576	336697
Mbuti	Liang Bua 2600BP	Amis	Vietnam, Nui Nap 2000BP	-0.000368	0.000453	-0.812	24134	24309	476774
Mbuti	Liang Bua 2600BP	Amis	Tonga, Talasiu 2500BP	-0.000424	0.000425	-0.997	19888	20058	402560
Mbuti	Liang Bua 2600BP	Amis	Thailand, Ban Chiang 2600BP	-0.001291	0.001214	-1.063	1798	1843	34628
Mbuti	Liang Bua 2600BP	Amis	Philippines, Nagsabaran 1800BP	-0.001969	0.001715	-1.148	606	632	13175
Mbuti	Liang Bua 2600BP	Amis	Thailand, Ban Chiang 2500BP	-0.001946	0.001672	-1.163	890	924	17410
Mbuti	Liang Bua 2600BP	Amis	Laos, Tam Pa Ping 6000BP	-0.001252	0.000908	-1.38	3581	3670	71070
Mbuti	Liang Bua 2600BP	Amis	Vietnam, Nam Tun 2600BP	-0.001146	0.000686	-1.67	5651	5783	115405
Mbuti	Liang Bua 2600BP	Amis	Philippines, Ilocano	-0.000541	0.000293	-1.848	21063	21314	463707
Mbuti	Liang Bua 2600BP	Amis	Vanuatu, Teouma 2900BP	-0.000819	0.000399	-2.055	20627	20969	418241
Mbuti	Liang Bua 2600BP	Amis	Vietnam, Hon Hai Co Tien 4000BP	-0.00221	0.000867	-2.55	3600	3762	73192
Mbuti	Liang Bua 2600BP	Amis	India, Nicobarese	-0.000958	0.000364	-2.628	20117	20495	394594
Mbuti	Liang Bua 2600BP	Amis	Thailand, Ban Chiang 3100BP	-0.003466	0.001238	-2.799	1381	1476	27491
Mbuti	Liang Bua 2600BP	Amis	Thailand, Mlabri	-0.001259	0.00043	-2.928	21527	22071	431823
Mbuti	Liang Bua 2600BP	Amis	Malaysia, Gua Cha Cave 2300BP	-0.001398	0.000473	-2.953	33626	34568	673491
Mbuti	Liang Bua 2600BP	Amis	Indonesia, Semende	-0.000636	0.000201	-3.163	21388	21685	467518
Mbuti	Liang Bua 2600BP	Amis	Vietnam, Mai Da Dieu 2250BP	-0.002234	0.000703	-3.176	4684	4910	101331
Mbuti	Liang Bua 2600BP	Amis	Brunei, Dusun	-0.000827	0.000259	-3.19	41396	42090	839595
Mbuti	Liang Bua 2600BP	Amis	Vietnam, Thai	-0.000711	0.000208	-3.419	21931	22271	478178
Mbuti	Liang Bua 2600BP	Amis	Laos, Tam Pa Ping 2300BP	-0.002108	0.000601	-3.505	11265	11744	227151
Mbuti	Liang Bua 2600BP	Amis	Cambodia, Vat Komnou 1800BP	-0.003667	0.001033	-3.549	2482	2660	48530
Mbuti	Liang Bua 2600BP	Amis	Vietnam, Hon Hai Co Tien 150BP	-0.002241	0.000624	-3.588	8973	9384	183211
Mbuti	Liang Bua 2600BP	Amis	Thailand, Htin Mal	-0.001082	0.000295	-3.671	21470	21937	431848
Mbuti	Liang Bua 2600BP	Amis	Vietnam, Hmong	-0.000975	0.000264	-3.695	21888	22354	478178
Mbuti	Liang Bua 2600BP	Amis	Vietnam, Lolo	-0.000855	0.000231	-3.698	21909	22318	478178
Mbuti	Liang Bua 2600BP	Amis	Laos, Tam Pa Ping 3000BP	-0.001949	0.000523	-3.73	30631	31819	608933
Mbuti	Liang Bua 2600BP	Amis	Indonesia, Barito	-0.000875	0.000227	-3.859	21664	22073	467518
Mbuti	Liang Bua 2600BP	Amis	Vietnam, Colao	-0.0009	0.000227	-3.974	21867	22297	478178
Mbuti	Liang Bua 2600BP	Amis	US (Guam), Ritidian 2200BP	-0.001786	0.000445	-4.011	17576	18225	363246
Mbuti	Liang Bua 2600BP	Amis	Vietnam, Man Bac 3800BP	-0.00181	0.000442	-4.099	16629	17223	328424
Mbuti	Liang Bua 2600BP	Amis	Vietnam, Dao	-0.000859	0.000206	-4.162	21865	22276	478178
Mbuti	Liang Bua 2600BP	Amis	Vietnam, Lachi	-0.001034	0.000245	-4.226	21829	22323	478178
Mbuti	Liang Bua 2600BP	Amis	Indonesia, Bajo	-0.000995	0.000223	-4.459	21369	21830	463389
Mbuti	Liang Bua 2600BP	Amis	Vietnam, Mang	-0.001212	0.000269	-4.514	22066	22646	478178
Mbuti	Liang Bua 2600BP	Amis	Vietnam, Nung	-0.000936	0.000201	-4.651	21823	22270	478178
Mbuti	Liang Bua 2600BP	Amis	Malaysia, Supu Hujung4 300BP	-0.003344	0.000704	-4.751	5587	5975	116121
Mbuti	Liang Bua 2600BP	Amis	Vietnam, Muong	-0.001078	0.000223	-4.824	21873	22388	478178
Mbuti	Liang Bua 2600BP	Amis	Taiwan, Liangdao 8000BP	-0.001885	0.000381	-4.945	36797	38205	746875
Mbuti	Liang Bua 2600BP	Amis	Vietnam, Kinh	-0.001337	0.000269	-4.963	41672	42795	839609
Mbuti	Liang Bua 2600BP	Amis	Vietnam, Tay	-0.001027	0.000206	-4.993	21840	22331	478178
Mbuti	Liang Bua 2600BP	Amis	China, Dai	-0.001259	0.000251	-5.012	41658	42715	839732
Mbuti	Liang Bua 2600BP	Amis	Vietnam, Khomu	-0.001298	0.00024	-5.409	22117	22738	478178
Mbuti	Liang Bua 2600BP	Amis	Vietnam, Phula	-0.001224	0.000217	-5.641	21913	22499	478178
Mbuti	Liang Bua 2600BP	Amis	China, Tujia	-0.001995	0.000349	-5.711	41076	42740	833900
Mbuti	Liang Bua 2600BP	Amis	China, Miao	-0.001663	0.000275	-6.042	41612	43008	839696
Mbuti	Liang Bua 2600BP	Amis	China, Lahu	-0.00184	0.000297	-6.184	41870	43415	839679
Mbuti	Liang Bua 2600BP	Amis	China, She	-0.001824	0.000283	-6.45	41404	42935	839643
Mbuti	Liang Bua 2600BP	Amis	Vietnam, Pathen	-0.001485	0.00023	-6.456	21751	22462	478178
Mbuti	Liang Bua 2600BP	Amis	Vietnam, Nui Nap 2250BP	-0.002853	0.000442	-6.459	12304	13079	271654
Mbuti	Liang Bua 2600BP	Amis	Philippines, Visayan	-0.001585	0.00024	-6.614	21147	21882	463713
Mbuti	Liang Bua 2600BP	Amis	Vietnam, Boy	-0.001803	0.000262	-6.876	21735	22597	478178
Mbuti	Liang Bua 2600BP	Amis	Philippines, Mamanwa1	-0.001625	0.00022	-7.379	21200	21960	467518
Mbuti	Liang Bua 2600BP	Amis	Thailand, Long Long Rak 1700BP	-0.003111	0.000411	-7.579	21401	22775	441554
Mbuti	Liang Bua 2600BP	Amis	Vietnam, Cong	-0.00177	0.000228	-7.753	21948	22794	478178
Mbuti	Liang Bua 2600BP	Amis	Vietnam, Lahu	-0.001939	0.000236	-8.205	21858	22785	478178
Mbuti	Liang Bua 2600BP	Amis	Cambodia, Cambodian	-0.002452	0.000296	-8.269	42130	44189	839695
Mbuti	Liang Bua 2600BP	Amis	Vietnam, Ede	-0.00206	0.000237	-8.686	22174	23160	478178
Mbuti	Liang Bua 2600BP	Amis	Vietnam, Hanhi	-0.002	0.000226	-8.856	21910	22866	478178
Mbuti	Liang Bua 2600BP	Amis	Vietnam, Giarai	-0.002109	0.000238	-8.863	22163	23171	478178
Mbuti	Liang Bua 2600BP	Amis	Japan, Japanese	-0.002727	0.000298	-9.152	41185	43460	833980
Mbuti	Liang Bua 2600BP	Amis	Vietnam, Sila	-0.002382	0.000257	-9.281	21827	22965	478178
Mbuti	Liang Bua 2600BP	Amis	Philippines, Tagalog	-0.002207	0.000227	-9.703	21091	22115	463713
Mbuti	Liang Bua 2600BP	Amis	China, Yi	-0.002725	0.00028	-9.72	41607	43895	839676
Mbuti	Liang Bua 2600BP	Amis	China, Han	-0.002508	0.000254	-9.857	41344	43450	839733
Mbuti	Liang Bua 2600BP	Amis	Singapore, Malay	-0.002264	0.000219	-10.36	21485	22534	463713
Mbuti	Liang Bua 2600BP	Amis	Thailand, Thai	-0.003041	0.00028	-10.878	41634	44187	839669
Mbuti	Liang Bua 2600BP	Amis	Vietnam, Cham	-0.00255	0.000232	-11.001	22010	23229	478178
Mbuti	Liang Bua 2600BP	Amis	China, Naxi	-0.003246	0.000277	-11.712	41479	44204	839720
Mbuti	Liang Bua 2600BP	Amis	China, Daur	-0.004091	0.000314	-13.037	41207	44639	838760
Mbuti	Liang Bua 2600BP	Amis	China, Hezhen	-0.003897	0.000289	-13.468	41366	44638	839702
Mbuti	Liang Bua 2600BP	Amis	China, Mongola	-0.003927	0.000291	-13.496	41276	44574	839703
Mbuti	Liang Bua 2600BP	Amis	China, Oroqen	-0.004221	0.000309	-13.673	41392	44937	839682
Mbuti	Liang Bua 2600BP	Amis	Philippines, Mamanwa	-0.004033	0.000286	-14.105	21366	23252	467518
Mbuti	Liang Bua 2600BP	Amis	Nepal, Sherpa	-0.005111	0.000359	-14.227	40958	45221	833944
Mbuti	Liang Bua 2600BP	Amis	China, Xibo	-0.004108	0.000285	-14.43	41206	44656	839689
Mbuti	Liang Bua 2600BP	Amis	Nepal, Tibetan	-0.005244	0.000363	-14.449	41088	45462	833930
Mbuti	Liang Bua 2600BP	Amis	China, Tu	-0.004552	0.000282	-16.154	41275	45097	839684
Mbuti	Liang Bua 2600BP	Amis	Malaysia, undefined	-0.006789	0.000417	-16.275	41746	47446	839640
Mbuti	Liang Bua 2600BP	Amis	Myanmar, Burmese	-0.004636	0.000278	-16.66	41511	45404	839624
Mbuti	Liang Bua 2600BP	Amis	India, Khonda Dora	-0.008875	0.000465	-19.103	41326	48718	832974
Mbuti	Liang Bua 2600BP	Amis	India, Bondo	-0.007483	0.000383	-19.559	21311	24735	457632
Mbuti	Liang Bua 2600BP	Amis	China, Tianyuan 40000BP	-0.011133	0.000544	-20.48	36082	44278	736196
Mbuti	Liang Bua 2600BP	Amis	India, Kharia	-0.010272	0.00049	-20.943	41008	49545	831078
Mbuti	Liang Bua 2600BP	Amis	Nepal, Kusunda	-0.007969	0.000339	-23.477	41276	47967	839660
Mbuti	Liang Bua 2600BP	Amis	India, Onge	-0.010677	0.00044	-24.258	41400	50363	839458
Mbuti	Liang Bua 2600BP	Amis	India, Juang	-0.008241	0.00032	-25.777	19650	22902	394594
Mbuti	Liang Bua 2600BP	Amis	India, Irula	-0.013898	0.000435	-31.926	40809	52400	833947
Mbuti	Liang Bua 2600BP	Amis	India, Madiga	-0.013651	0.000419	-32.579	40772	52157	833962
Mbuti	Liang Bua 2600BP	Amis	India, Yadava	-0.014208	0.000433	-32.848	40625	52473	833926
Mbuti	Liang Bua 2600BP	Amis	India, Relli	-0.013601	0.00041	-33.149	40736	52079	833976
Mbuti	Liang Bua 2600BP	Amis	India, Kashmiri Pandit	-0.01602	0.000481	-33.277	40234	53548	831033
Mbuti	Liang Bua 2600BP	Amis	India, Kapu	-0.013904	0.000413	-33.682	40627	52223	833963
Mbuti	Liang Bua 2600BP	Amis	India, Mala	-0.013651	0.000398	-34.288	40738	52123	833992
Mbuti	Liang Bua 2600BP	Amis	India, Brahmin	-0.015058	0.000426	-35.358	40741	53299	833948
Mbuti	Liang Bua 2600BP	Amis	Bangladesh, Bengali	-0.01332	0.000373	-35.724	41042	52226	839688
Mbuti	Liang Bua 2600BP	Amis	India, Palliyar	-0.012875	0.000359	-35.83	19383	24463	394594
Mbuti	Liang Bua 2600BP	Amis	Pakistan, Brahui	-0.017972	0.000421	-42.724	40523	55614	839682
Mbuti	Liang Toge 850BP	Amis	Vanuatu, Teouma 2900BP	0.000269	0.000406	0.661	16641	16550	338471
Mbuti	Liang Toge 850BP	Amis	Philippines, Nagsabaran 1800BP	0.000379	0.001946	0.195	437	434	9425
Mbuti	Liang Toge 850BP	Amis	Malaysia, Kinabatagan 300BP	3.9e-05	0.000534	0.072	11605	11596	240083
Mbuti	Liang Toge 850BP	Amis	Philippines, Kankanaey	1.6e-05	0.000274	0.057	28988	28979	600445
Mbuti	Liang Toge 850BP	Amis	US (Guam), Ritidian 2200BP	-2.7e-05	0.000505	-0.053	13873	13881	284458
Mbuti	Liang Toge 850BP	Amis	Philippines, Ilocano	-6.1e-05	0.000315	-0.193	14857	14877	329543
Mbuti	Liang Toge 850BP	Amis	Tonga, Talasiu 2500BP	-0.000389	0.000447	-0.871	15875	16001	325457
Mbuti	Liang Toge 850BP	Amis	Taiwan, Atayal	-0.000512	0.000313	-1.635	28828	29135	600042
Mbuti	Liang Toge 850BP	Amis	Taiwan, Suogang 4600BP	-0.001445	0.000768	-1.88	2785	2873	61025
Mbuti	Liang Toge 850BP	Amis	Brunei, Murut	-0.000476	0.00023	-2.067	14887	15044	329547
Mbuti	Liang Toge 850BP	Amis	Indonesia, Semende	-0.000507	0.000217	-2.339	15020	15188	332043
Mbuti	Liang Toge 850BP	Amis	Malaysia, Supu Hujung4 300BP	-0.001943	0.00082	-2.371	4005	4165	82483
Mbuti	Liang Toge 850BP	Amis	Thailand, Ban Chiang 2600BP	-0.003038	0.001228	-2.474	1441	1530	29199
Mbuti	Liang Toge 850BP	Amis	Vietnam, Hon Hai Co Tien 150BP	-0.001637	0.000662	-2.475	6424	6640	131589
Mbuti	Liang Toge 850BP	Amis	Vietnam, Mai Da Dieu 4000BP	-0.002104	0.000846	-2.487	2948	3080	62451
Mbuti	Liang Toge 850BP	Amis	Vietnam, Hon Hai Co Tien 4000BP	-0.002427	0.000968	-2.509	2555	2683	52889
Mbuti	Liang Toge 850BP	Amis	Thailand, Ban Chiang 3100BP	-0.003644	0.001414	-2.578	1101	1182	22353
Mbuti	Liang Toge 850BP	Amis	Laos, Tam Pa Ping 6000BP	-0.003071	0.000992	-3.095	2514	2673	51830
Mbuti	Liang Toge 850BP	Amis	Vietnam, Nui Nap 2000BP	-0.001442	0.000465	-3.099	18601	19148	378901
Mbuti	Liang Toge 850BP	Amis	Thailand, Ban Chiang 2500BP	-0.005771	0.001859	-3.104	685	764	13792
Mbuti	Liang Toge 850BP	Amis	Brunei, Dusun	-0.000835	0.000267	-3.123	29261	29762	600441
Mbuti	Liang Toge 850BP	Amis	Philippines, Visayan	-0.000908	0.000243	-3.738	14977	15276	329547
Mbuti	Liang Toge 850BP	Amis	Taiwan, Liangdao 8000BP	-0.00158	0.000414	-3.815	26948	27819	551451
Mbuti	Liang Toge 850BP	Amis	Indonesia, Bajo	-0.000885	0.000231	-3.831	15001	15292	329235
Mbuti	Liang Toge 850BP	Amis	Cambodia, Vat Komnou 1800BP	-0.004353	0.00109	-3.995	1961	2135	40020
Mbuti	Liang Toge 850BP	Amis	Vietnam, Nam Tun 2600BP	-0.003773	0.000821	-4.598	3906	4220	83050
Mbuti	Liang Toge 850BP	Amis	Philippines, Mamanwa1	-0.0011	0.000239	-4.608	14973	15338	332043
Mbuti	Liang Toge 850BP	Amis	Vietnam, Colao	-0.001162	0.00024	-4.833	15297	15692	339885
Mbuti	Liang Toge 850BP	Amis	Vietnam, Mai Da Dieu 2250BP	-0.003726	0.000768	-4.854	3312	3587	73681
Mbuti	Liang Toge 850BP	Amis	Indonesia, Barito	-0.001246	0.000232	-5.379	15108	15521	332043
Mbuti	Liang Toge 850BP	Amis	Thailand, Mlabri	-0.002335	0.000424	-5.509	14878	15594	306445
Mbuti	Liang Toge 850BP	Amis	Laos, Tam Pa Ping 2300BP	-0.003368	0.000611	-5.515	7834	8379	161887
Mbuti	Liang Toge 850BP	Amis	Vietnam, Man Bac 3800BP	-0.002424	0.000437	-5.553	13308	13958	268124
Mbuti	Liang Toge 850BP	Amis	Laos, Tam Pa Ping 3000BP	-0.002719	0.000485	-5.609	21515	22702	436249
Mbuti	Liang Toge 850BP	Amis	Vietnam, Lachi	-0.001367	0.000242	-5.657	15243	15707	339885
Mbuti	Liang Toge 850BP	Amis	Vietnam, Dao	-0.001209	0.000209	-5.783	15267	15678	339885
Mbuti	Liang Toge 850BP	Amis	Vietnam, Thai	-0.001223	0.000207	-5.903	15278	15694	339885
Mbuti	Liang Toge 850BP	Amis	Malaysia, Gua Cha Cave 2300BP	-0.002887	0.000482	-5.988	23562	24964	485494
Mbuti	Liang Toge 850BP	Amis	Vietnam, Hmong	-0.001627	0.000262	-6.206	15225	15777	339885
Mbuti	Liang Toge 850BP	Amis	Vietnam, Nui Nap 2250BP	-0.003017	0.000485	-6.22	8865	9463	198314
Mbuti	Liang Toge 850BP	Amis	China, Tujia	-0.002147	0.000341	-6.297	28972	30252	596301
Mbuti	Liang Toge 850BP	Amis	Vietnam, Lolo	-0.001558	0.000239	-6.519	15228	15758	339885
Mbuti	Liang Toge 850BP	Amis	Philippines, Tagalog	-0.001524	0.000232	-6.578	14913	15415	329547
Mbuti	Liang Toge 850BP	Amis	Vietnam, Nung	-0.001392	0.00021	-6.644	15224	15697	339885
Mbuti	Liang Toge 850BP	Amis	Vietnam, Tay	-0.001528	0.000218	-7.002	15209	15729	339885
Mbuti	Liang Toge 850BP	Amis	China, She	-0.002002	0.000283	-7.083	29204	30407	600458
Mbuti	Liang Toge 850BP	Amis	Vietnam, Pathen	-0.001639	0.000231	-7.085	15228	15785	339885
Mbuti	Liang Toge 850BP	Amis	Vietnam, Boy	-0.001877	0.000263	-7.138	15219	15857	339885
Mbuti	Liang Toge 850BP	Amis	Vietnam, Muong	-0.001567	0.000219	-7.157	15244	15776	339885
Mbuti	Liang Toge 850BP	Amis	China, Miao	-0.002025	0.000281	-7.194	29246	30462	600498
Mbuti	Liang Toge 850BP	Amis	China, Dai	-0.001857	0.000254	-7.321	29229	30344	600522
Mbuti	Liang Toge 850BP	Amis	Vietnam, Mang	-0.001918	0.000256	-7.489	15338	15990	339885
Mbuti	Liang Toge 850BP	Amis	Vietnam, Phula	-0.001736	0.000226	-7.683	15272	15862	339885
Mbuti	Liang Toge 850BP	Amis	China, Lahu	-0.002335	0.000289	-8.073	29355	30757	600482
Mbuti	Liang Toge 850BP	Amis	India, Nicobarese	-0.002947	0.000361	-8.171	13786	14613	280457
Mbuti	Liang Toge 850BP	Amis	Vietnam, Kinh	-0.002132	0.000261	-8.177	29171	30451	600442
Mbuti	Liang Toge 850BP	Amis	China, Yi	-0.002442	0.000291	-8.394	29488	30955	600484
Mbuti	Liang Toge 850BP	Amis	Philippines, Mamanwa	-0.002422	0.000285	-8.498	15258	16062	332043
Mbuti	Liang Toge 850BP	Amis	China, Han	-0.002255	0.000262	-8.605	29273	30627	600523
Mbuti	Liang Toge 850BP	Amis	Thailand, Htin Mal	-0.002572	0.000297	-8.655	14795	15583	306463
Mbuti	Liang Toge 850BP	Amis	Vietnam, Khomu	-0.002048	0.000233	-8.782	15358	16054	339885
Mbuti	Liang Toge 850BP	Amis	Japan, Japanese	-0.002662	0.0003	-8.886	29106	30694	596367
Mbuti	Liang Toge 850BP	Amis	Vietnam, Cong	-0.002075	0.000232	-8.937	15323	16028	339885
Mbuti	Liang Toge 850BP	Amis	Vietnam, Lahu	-0.002135	0.000239	-8.939	15273	15999	339885
Mbuti	Liang Toge 850BP	Amis	Vietnam, Sila	-0.002436	0.000262	-9.292	15283	16111	339885
Mbuti	Liang Toge 850BP	Amis	Thailand, Long Long Rak 1700BP	-0.004166	0.000445	-9.354	15120	16447	318548
Mbuti	Liang Toge 850BP	Amis	China, Daur	-0.003408	0.000341	-9.99	29361	31405	599829
Mbuti	Liang Toge 850BP	Amis	Vietnam, Hanhi	-0.002283	0.000227	-10.068	15303	16079	339885
Mbuti	Liang Toge 850BP	Amis	China, Naxi	-0.002895	0.000287	-10.1	29396	31135	600511
Mbuti	Liang Toge 850BP	Amis	Singapore, Malay	-0.002364	0.000224	-10.569	15044	15823	329547
Mbuti	Liang Toge 850BP	Amis	Nepal, Sherpa	-0.003944	0.000367	-10.745	29302	31654	596350
Mbuti	Liang Toge 850BP	Amis	China, Mongola	-0.00331	0.000301	-10.979	29353	31341	600504
Mbuti	Liang Toge 850BP	Amis	China, Oroqen	-0.00357	0.000315	-11.348	29433	31577	600495
Mbuti	Liang Toge 850BP	Amis	China, Hezhen	-0.003501	0.000306	-11.449	29323	31426	600503
Mbuti	Liang Toge 850BP	Amis	China, Xibo	-0.003496	0.000301	-11.598	29327	31427	600492
Mbuti	Liang Toge 850BP	Amis	Vietnam, Giarai	-0.002687	0.000227	-11.835	15430	16343	339885
Mbuti	Liang Toge 850BP	Amis	Nepal, Tibetan	-0.004468	0.000375	-11.92	29247	31911	596329
Mbuti	Liang Toge 850BP	Amis	Cambodia, Cambodian	-0.00339	0.000281	-12.052	29425	31460	600495
Mbuti	Liang Toge 850BP	Amis	Vietnam, Ede	-0.002846	0.000232	-12.251	15388	16356	339885
Mbuti	Liang Toge 850BP	Amis	Thailand, Thai	-0.003413	0.000277	-12.331	29291	31341	600476
Mbuti	Liang Toge 850BP	Amis	China, Tu	-0.003856	0.000297	-12.975	29374	31690	600486
Mbuti	Liang Toge 850BP	Amis	Malaysia, undefined	-0.005442	0.000419	-12.997	29906	33174	600459
Mbuti	Liang Toge 850BP	Amis	Vietnam, Cham	-0.00302	0.000218	-13.823	15339	16365	339885
Mbuti	Liang Toge 850BP	Amis	India, Khonda Dora	-0.007126	0.000467	-15.259	29804	34048	595641
Mbuti	Liang Toge 850BP	Amis	India, Bondo	-0.005778	0.000378	-15.306	15230	17110	325400
Mbuti	Liang Toge 850BP	Amis	Myanmar, Burmese	-0.004447	0.00029	-15.331	29369	32039	600461
Mbuti	Liang Toge 850BP	Amis	China, Tianyuan 40000BP	-0.008823	0.000559	-15.777	26939	31728	542707
Mbuti	Liang Toge 850BP	Amis	India, Kharia	-0.008597	0.000491	-17.525	29494	34602	594152
Mbuti	Liang Toge 850BP	Amis	India, Onge	-0.007873	0.000438	-17.969	30159	34886	600315
Mbuti	Liang Toge 850BP	Amis	Nepal, Kusunda	-0.006733	0.000348	-19.326	29579	33622	600468
Mbuti	Liang Toge 850BP	Amis	India, Juang	-0.006766	0.00032	-21.165	13997	15895	280457
Mbuti	Liang Toge 850BP	Amis	India, Relli	-0.010936	0.000443	-24.674	29608	36130	596366
Mbuti	Liang Toge 850BP	Amis	India, Irula	-0.011055	0.000447	-24.706	29783	36375	596350
Mbuti	Liang Toge 850BP	Amis	India, Madiga	-0.011014	0.000442	-24.933	29617	36185	596353
Mbuti	Liang Toge 850BP	Amis	India, Yadava	-0.011512	0.000446	-25.828	29584	36448	596331
Mbuti	Liang Toge 850BP	Amis	India, Kapu	-0.010966	0.000421	-26.026	29637	36176	596351
Mbuti	Liang Toge 850BP	Amis	India, Kashmiri Pandit	-0.013376	0.000505	-26.485	29270	37217	594163
Mbuti	Liang Toge 850BP	Amis	India, Mala	-0.010689	0.000403	-26.499	29719	36094	596375
Mbuti	Liang Toge 850BP	Amis	India, Palliyar	-0.009929	0.000371	-26.791	14025	16809	280457
Mbuti	Liang Toge 850BP	Amis	Bangladesh, Bengali	-0.011008	0.000382	-28.784	29740	36351	600488
Mbuti	Liang Toge 850BP	Amis	India, Brahmin	-0.012812	0.00044	-29.145	29471	37111	596342
Mbuti	Liang Toge 850BP	Amis	Pakistan, Brahui	-0.015391	0.000416	-37.037	29401	38643	600483
Mbuti	Komodo 750BP	Amis	Vanuatu, Teouma 2900BP	0.000843	0.000729	1.156	3573	3513	71132
Mbuti	Komodo 750BP	Amis	Brunei, Murut	0.00021	0.000317	0.661	2960	2947	63846
Mbuti	Komodo 750BP	Amis	US (Guam), Ritidian 2200BP	0.000544	0.000872	0.623	2951	2918	59948
Mbuti	Komodo 750BP	Amis	Laos, Tam Pa Ping 6000BP	0.000353	0.002109	0.167	514	511	10270
Mbuti	Komodo 750BP	Amis	Taiwan, Suogang 4600BP	9.4e-05	0.001752	0.053	693	692	14408
Mbuti	Komodo 750BP	Amis	Philippines, Kankanaey	3e-06	0.000381	0.007	5761	5761	117968
Mbuti	Komodo 750BP	Amis	Indonesia, Semende	-5e-06	0.000325	-0.015	2977	2977	64330
Mbuti	Komodo 750BP	Amis	Philippines, Ilocano	-6.5e-05	0.000452	-0.144	2919	2923	63845
Mbuti	Komodo 750BP	Amis	Laos, Tam Pa Ping 3000BP	-0.000354	0.000793	-0.446	4424	4455	86618
Mbuti	Komodo 750BP	Amis	Vietnam, Mai Da Dieu 2250BP	-0.001046	0.001695	-0.617	677	693	15047
Mbuti	Komodo 750BP	Amis	Vietnam, Mai Da Dieu 4000BP	-0.001089	0.001758	-0.619	613	628	12862
Mbuti	Komodo 750BP	Amis	Malaysia, Kinabatagan 300BP	-0.000788	0.001013	-0.778	2315	2353	47670
Mbuti	Komodo 750BP	Amis	Vietnam, Man Bac 3800BP	-0.000724	0.0008	-0.905	2942	2984	57916
Mbuti	Komodo 750BP	Amis	Thailand, Ban Chiang 2600BP	-0.002453	0.002647	-0.927	346	363	6737
Mbuti	Komodo 750BP	Amis	Thailand, Ban Chiang 3100BP	-0.002821	0.002974	-0.949	259	273	5062
Mbuti	Komodo 750BP	Amis	Vietnam, Nui Nap 2000BP	-0.000724	0.000732	-0.989	3945	4002	78805
Mbuti	Komodo 750BP	Amis	Vietnam, Nam Tun 2600BP	-0.00159	0.001602	-0.993	805	831	16468
Mbuti	Komodo 750BP	Amis	Vietnam, Hon Hai Co Tien 4000BP	-0.002237	0.002032	-1.101	523	547	10834
Mbuti	Komodo 750BP	Amis	Taiwan, Atayal	-0.000542	0.00046	-1.179	5739	5803	117889
Mbuti	Komodo 750BP	Amis	Cambodia, Vat Komnou 1800BP	-0.002905	0.002342	-1.241	450	476	8926
Mbuti	Komodo 750BP	Amis	Vietnam, Lachi	-0.000534	0.000348	-1.534	3035	3070	65851
Mbuti	Komodo 750BP	Amis	Taiwan, Liangdao 8000BP	-0.001055	0.000622	-1.694	5482	5598	109728
Mbuti	Komodo 750BP	Amis	Tonga, Talasiu 2500BP	-0.001302	0.000766	-1.7	3342	3431	68608
Mbuti	Komodo 750BP	Amis	Indonesia, Barito	-0.000568	0.000333	-1.705	3000	3037	64330
Mbuti	Komodo 750BP	Amis	Brunei, Dusun	-0.000683	0.00038	-1.797	5826	5906	117969
Mbuti	Komodo 750BP	Amis	Vietnam, Lolo	-0.00066	0.000359	-1.836	3039	3082	65851
Mbuti	Komodo 750BP	Amis	Vietnam, Nui Nap 2250BP	-0.0019	0.001015	-1.873	1853	1930	40552
Mbuti	Komodo 750BP	Amis	Malaysia, Supu Hujung4 300BP	-0.003279	0.001708	-1.92	809	864	16507
Mbuti	Komodo 750BP	Amis	Indonesia, Bajo	-0.000686	0.000354	-1.937	2962	3005	63772
Mbuti	Komodo 750BP	Amis	Philippines, Mamanwa1	-0.000708	0.000354	-2	2961	3007	64330
Mbuti	Komodo 750BP	Amis	Vietnam, Thai	-0.000618	0.000309	-2.003	3037	3077	65851
Mbuti	Komodo 750BP	Amis	Vietnam, Hon Hai Co Tien 150BP	-0.002711	0.001285	-2.109	1290	1361	26191
Mbuti	Komodo 750BP	Amis	Vietnam, Colao	-0.000771	0.000352	-2.194	3026	3077	65851
Mbuti	Komodo 750BP	Amis	Philippines, Visayan	-0.000858	0.000386	-2.223	2947	3001	63846
Mbuti	Komodo 750BP	Amis	Vietnam, Tay	-0.000755	0.000331	-2.28	3029	3079	65851
Mbuti	Komodo 750BP	Amis	Thailand, Mlabri	-0.001585	0.000667	-2.374	2965	3059	59377
Mbuti	Komodo 750BP	Amis	Vietnam, Nung	-0.000932	0.000317	-2.943	3017	3078	65851
Mbuti	Komodo 750BP	Amis	Vietnam, Muong	-0.001015	0.000326	-3.113	3031	3097	65851
Mbuti	Komodo 750BP	Amis	Malaysia, Gua Cha Cave 2300BP	-0.002401	0.000767	-3.132	4772	5003	96336
Mbuti	Komodo 750BP	Amis	Vietnam, Dao	-0.001044	0.000331	-3.158	3020	3089	65851
Mbuti	Komodo 750BP	Amis	Vietnam, Phula	-0.001035	0.000324	-3.197	3036	3104	65851
Mbuti	Komodo 750BP	Amis	Philippines, Tagalog	-0.001212	0.000358	-3.382	2950	3028	63846
Mbuti	Komodo 750BP	Amis	Vietnam, Hmong	-0.001391	0.000406	-3.427	3021	3112	65851
Mbuti	Komodo 750BP	Amis	Vietnam, Mang	-0.001385	0.0004	-3.458	3052	3143	65851
Mbuti	Komodo 750BP	Amis	Thailand, Htin Mal	-0.001636	0.000458	-3.571	2950	3047	59381
Mbuti	Komodo 750BP	Amis	China, She	-0.00146	0.000403	-3.622	5825	5997	117976
Mbuti	Komodo 750BP	Amis	Laos, Tam Pa Ping 2300BP	-0.004509	0.001183	-3.811	1555	1701	32389
Mbuti	Komodo 750BP	Amis	India, Nicobarese	-0.002296	0.000559	-4.107	2746	2871	54337
Mbuti	Komodo 750BP	Amis	Thailand, Long Long Rak 1700BP	-0.003326	0.000808	-4.118	3069	3280	63434
Mbuti	Komodo 750BP	Amis	Vietnam, Kinh	-0.001568	0.000365	-4.294	5848	6033	117970
Mbuti	Komodo 750BP	Amis	Vietnam, Pathen	-0.001529	0.000355	-4.312	3008	3109	65851
Mbuti	Komodo 750BP	Amis	Vietnam, Boy	-0.001828	0.000415	-4.41	3011	3131	65851
Mbuti	Komodo 750BP	Amis	Vietnam, Khomu	-0.001585	0.000357	-4.443	3051	3156	65851
Mbuti	Komodo 750BP	Amis	China, Dai	-0.001566	0.000351	-4.456	5820	6005	117989
Mbuti	Komodo 750BP	Amis	China, Tujia	-0.002202	0.000475	-4.638	5765	6023	117121
Mbuti	Komodo 750BP	Amis	China, Miao	-0.001831	0.000385	-4.759	5821	6037	117983
Mbuti	Komodo 750BP	Amis	Vietnam, Lahu	-0.001757	0.000362	-4.855	3035	3151	65851
Mbuti	Komodo 750BP	Amis	Vietnam, Sila	-0.001931	0.000389	-4.964	3033	3160	65851
Mbuti	Komodo 750BP	Amis	China, Lahu	-0.00229	0.000431	-5.314	5851	6122	117982
Mbuti	Komodo 750BP	Amis	Vietnam, Cong	-0.0019	0.000351	-5.413	3034	3159	65851
Mbuti	Komodo 750BP	Amis	Vietnam, Hanhi	-0.001951	0.000355	-5.496	3034	3162	65851
Mbuti	Komodo 750BP	Amis	Singapore, Malay	-0.001903	0.000331	-5.752	2981	3102	63846
Mbuti	Komodo 750BP	Amis	Vietnam, Ede	-0.002063	0.000341	-6.044	3069	3205	65851
Mbuti	Komodo 750BP	Amis	Philippines, Mamanwa	-0.002734	0.000434	-6.294	2995	3171	64330
Mbuti	Komodo 750BP	Amis	Cambodia, Cambodian	-0.002708	0.000423	-6.404	5901	6221	117985
Mbuti	Komodo 750BP	Amis	Japan, Japanese	-0.002721	0.000415	-6.564	5783	6102	117136
Mbuti	Komodo 750BP	Amis	Vietnam, Cham	-0.002207	0.000335	-6.592	3055	3200	65851
Mbuti	Komodo 750BP	Amis	China, Naxi	-0.002791	0.000405	-6.895	5859	6188	117986
Mbuti	Komodo 750BP	Amis	China, Han	-0.002477	0.00035	-7.071	5806	6098	117989
Mbuti	Komodo 750BP	Amis	Vietnam, Giarai	-0.002488	0.000349	-7.121	3055	3219	65851
Mbuti	Komodo 750BP	Amis	China, Yi	-0.003097	0.000396	-7.827	5821	6186	117975
Mbuti	Komodo 750BP	Amis	Thailand, Thai	-0.00317	0.000399	-7.94	5830	6204	117980
Mbuti	Komodo 750BP	Amis	China, Mongola	-0.003479	0.000424	-8.203	5820	6231	117985
Mbuti	Komodo 750BP	Amis	China, Xibo	-0.003459	0.000421	-8.225	5835	6243	117981
Mbuti	Komodo 750BP	Amis	China, Daur	-0.003941	0.000473	-8.327	5795	6259	117852
Mbuti	Komodo 750BP	Amis	China, Hezhen	-0.003732	0.000443	-8.418	5818	6258	117984
Mbuti	Komodo 750BP	Amis	Nepal, Tibetan	-0.004556	0.000502	-9.077	5818	6352	117134
Mbuti	Komodo 750BP	Amis	China, Oroqen	-0.004075	0.000439	-9.291	5820	6301	117985
Mbuti	Komodo 750BP	Amis	Malaysia, undefined	-0.005594	0.000602	-9.297	5934	6593	117973
Mbuti	Komodo 750BP	Amis	Nepal, Sherpa	-0.004516	0.000476	-9.482	5792	6321	117131
Mbuti	Komodo 750BP	Amis	Myanmar, Burmese	-0.00456	0.000402	-11.348	5839	6377	117975
Mbuti	Komodo 750BP	Amis	China, Tianyuan 40000BP	-0.009613	0.000835	-11.506	5369	6404	107617
Mbuti	Komodo 750BP	Amis	China, Tu	-0.004582	0.000395	-11.587	5788	6329	117984
Mbuti	Komodo 750BP	Amis	India, Bondo	-0.007155	0.000578	-12.379	2957	3408	63069
Mbuti	Komodo 750BP	Amis	India, Khonda Dora	-0.00894	0.000669	-13.363	5818	6864	117008
Mbuti	Komodo 750BP	Amis	India, Onge	-0.008388	0.00058	-14.464	5942	6932	117952
Mbuti	Komodo 750BP	Amis	Nepal, Kusunda	-0.007302	0.00048	-15.204	5838	6699	117975
Mbuti	Komodo 750BP	Amis	India, Juang	-0.007644	0.000496	-15.414	2730	3145	54337
Mbuti	Komodo 750BP	Amis	India, Kharia	-0.011096	0.000661	-16.797	5689	6984	116692
Mbuti	Komodo 750BP	Amis	India, Kashmiri Pandit	-0.014086	0.000692	-20.356	5754	7398	116710
Mbuti	Komodo 750BP	Amis	India, Palliyar	-0.011496	0.000539	-21.343	2713	3338	54337
Mbuti	Komodo 750BP	Amis	India, Kapu	-0.012423	0.000575	-21.614	5791	7247	117142
Mbuti	Komodo 750BP	Amis	India, Madiga	-0.011986	0.000552	-21.697	5810	7214	117140
Mbuti	Komodo 750BP	Amis	India, Yadava	-0.012856	0.000582	-22.082	5791	7297	117137
Mbuti	Komodo 750BP	Amis	India, Relli	-0.012359	0.000551	-22.422	5791	7238	117138
Mbuti	Komodo 750BP	Amis	India, Mala	-0.012627	0.000545	-23.167	5764	7243	117144
Mbuti	Komodo 750BP	Amis	India, Irula	-0.012836	0.000553	-23.227	5785	7289	117138
Mbuti	Komodo 750BP	Amis	India, Brahmin	-0.014026	0.000575	-24.407	5749	7392	117127
Mbuti	Komodo 750BP	Amis	Bangladesh, Bengali	-0.011644	0.000476	-24.443	5863	7237	117982
Mbuti	Komodo 750BP	Amis	Pakistan, Brahui	-0.01667	0.000558	-29.855	5753	7720	117978
Mbuti	Jareng Bori 450BP	Amis	Philippines, Nagsabaran 1800BP	0.002529	0.001785	1.417	617	585	12682
Mbuti	Jareng Bori 450BP	Amis	US (Guam), Ritidian 2200BP	6.7e-05	0.000434	0.155	17278	17254	355300
Mbuti	Jareng Bori 450BP	Amis	Taiwan, Suogang 4600BP	-4.6e-05	0.000744	-0.061	3232	3235	68841
Mbuti	Jareng Bori 450BP	Amis	Philippines, Kankanaey	-9.4e-05	0.000257	-0.367	39387	39464	816004
Mbuti	Jareng Bori 450BP	Amis	Malaysia, Kinabatagan 300BP	-0.000697	0.000486	-1.433	15786	16014	327255
Mbuti	Jareng Bori 450BP	Amis	Brunei, Murut	-0.000356	0.000212	-1.68	20420	20581	450504
Mbuti	Jareng Bori 450BP	Amis	Philippines, Ilocano	-0.000553	0.000296	-1.869	20274	20523	450498
Mbuti	Jareng Bori 450BP	Amis	Vanuatu, Teouma 2900BP	-0.000751	0.000398	-1.885	19864	20170	406502
Mbuti	Jareng Bori 450BP	Amis	Philippines, Visayan	-0.000497	0.000236	-2.11	20617	20841	450504
Mbuti	Jareng Bori 450BP	Amis	Taiwan, Atayal	-0.00072	0.000304	-2.366	39108	39696	815435
Mbuti	Jareng Bori 450BP	Amis	Vietnam, Hon Hai Co Tien 4000BP	-0.002081	0.000872	-2.386	3414	3561	70634
Mbuti	Jareng Bori 450BP	Amis	Philippines, Mamanwa1	-0.0006	0.000234	-2.566	20660	20933	454238
Mbuti	Jareng Bori 450BP	Amis	Tonga, Talasiu 2500BP	-0.001066	0.000407	-2.619	18982	19399	391436
Mbuti	Jareng Bori 450BP	Amis	Laos, Tam Pa Ping 6000BP	-0.002348	0.000888	-2.644	3357	3519	68844
Mbuti	Jareng Bori 450BP	Amis	Brunei, Dusun	-0.000695	0.000251	-2.772	39810	40378	815990
Mbuti	Jareng Bori 450BP	Amis	Malaysia, Supu Hujung4 300BP	-0.002195	0.000702	-3.126	5442	5690	113059
Mbuti	Jareng Bori 450BP	Amis	Vietnam, Mai Da Dieu 4000BP	-0.002462	0.000774	-3.18	3962	4167	83554
Mbuti	Jareng Bori 450BP	Amis	Cambodia, Vat Komnou 1800BP	-0.003392	0.001023	-3.315	2376	2537	47371
Mbuti	Jareng Bori 450BP	Amis	Vietnam, Nam Tun 2600BP	-0.002308	0.000696	-3.319	5359	5617	111858
Mbuti	Jareng Bori 450BP	Amis	Thailand, Ban Chiang 2500BP	-0.005294	0.00154	-3.438	814	904	16892
Mbuti	Jareng Bori 450BP	Amis	Thailand, Ban Chiang 2600BP	-0.004285	0.001226	-3.494	1662	1807	33887
Mbuti	Jareng Bori 450BP	Amis	Indonesia, Semende	-0.000709	0.000202	-3.507	20537	20859	454238
Mbuti	Jareng Bori 450BP	Amis	Vietnam, Colao	-0.000837	0.000224	-3.733	21050	21438	464636
Mbuti	Jareng Bori 450BP	Amis	Vietnam, Hmong	-0.001045	0.000257	-4.073	21031	21517	464636
Mbuti	Jareng Bori 450BP	Amis	Vietnam, Hon Hai Co Tien 150BP	-0.002575	0.00063	-4.086	8570	9028	177919
Mbuti	Jareng Bori 450BP	Amis	Vietnam, Mai Da Dieu 2250BP	-0.003373	0.000713	-4.732	4405	4736	98100
Mbuti	Jareng Bori 450BP	Amis	Taiwan, Liangdao 8000BP	-0.001858	0.000389	-4.77	35309	36656	725057
Mbuti	Jareng Bori 450BP	Amis	China, Tujia	-0.001514	0.000317	-4.773	39673	40900	810463
Mbuti	Jareng Bori 450BP	Amis	Indonesia, Bajo	-0.001081	0.000226	-4.782	20544	21031	450295
Mbuti	Jareng Bori 450BP	Amis	Thailand, Ban Chiang 3100BP	-0.006443	0.001321	-4.878	1288	1460	26681
Mbuti	Jareng Bori 450BP	Amis	Vietnam, Nung	-0.001062	0.000199	-5.33	20952	21446	464636
Mbuti	Jareng Bori 450BP	Amis	Thailand, Mlabri	-0.002109	0.000395	-5.339	20472	21356	419421
Mbuti	Jareng Bori 450BP	Amis	Vietnam, Nui Nap 2250BP	-0.002484	0.000447	-5.559	11755	12406	262044
Mbuti	Jareng Bori 450BP	Amis	Vietnam, Thai	-0.001102	0.000194	-5.676	20987	21499	464636
Mbuti	Jareng Bori 450BP	Amis	Vietnam, Lolo	-0.001321	0.00023	-5.743	20950	21564	464636
Mbuti	Jareng Bori 450BP	Amis	Laos, Tam Pa Ping 2300BP	-0.003498	0.000603	-5.799	10705	11479	221239
Mbuti	Jareng Bori 450BP	Amis	Indonesia, Barito	-0.001217	0.000209	-5.836	20731	21284	454238
Mbuti	Jareng Bori 450BP	Amis	Vietnam, Lachi	-0.001363	0.000232	-5.863	20909	21543	464636
Mbuti	Jareng Bori 450BP	Amis	Vietnam, Nui Nap 2000BP	-0.002591	0.00044	-5.894	22601	23801	463034
Mbuti	Jareng Bori 450BP	Amis	Malaysia, Gua Cha Cave 2300BP	-0.002632	0.000444	-5.931	31767	33486	653256
Mbuti	Jareng Bori 450BP	Amis	China, She	-0.001554	0.000257	-6.058	39840	41108	816021
Mbuti	Jareng Bori 450BP	Amis	Philippines, Mamanwa	-0.001724	0.000282	-6.105	21126	21909	454238
Mbuti	Jareng Bori 450BP	Amis	Vietnam, Tay	-0.001331	0.000213	-6.239	20904	21522	464636
Mbuti	Jareng Bori 450BP	Amis	Laos, Tam Pa Ping 3000BP	-0.00292	0.000461	-6.331	29032	30757	590881
Mbuti	Jareng Bori 450BP	Amis	Vietnam, Dao	-0.001302	0.0002	-6.526	20914	21519	464636
Mbuti	Jareng Bori 450BP	Amis	Vietnam, Kinh	-0.001621	0.000246	-6.58	39888	41211	815995
Mbuti	Jareng Bori 450BP	Amis	Philippines, Tagalog	-0.001404	0.000213	-6.589	20448	21081	450504
Mbuti	Jareng Bori 450BP	Amis	China, Dai	-0.001581	0.000239	-6.61	39855	41146	816117
Mbuti	Jareng Bori 450BP	Amis	Vietnam, Mang	-0.001631	0.000244	-6.673	21107	21865	464636
Mbuti	Jareng Bori 450BP	Amis	China, Miao	-0.001755	0.000258	-6.802	39897	41329	816078
Mbuti	Jareng Bori 450BP	Amis	Thailand, Htin Mal	-0.001931	0.000278	-6.952	20440	21250	419445
Mbuti	Jareng Bori 450BP	Amis	India, Nicobarese	-0.002464	0.00035	-7.038	19042	19986	383288
Mbuti	Jareng Bori 450BP	Amis	Vietnam, Pathen	-0.001611	0.000226	-7.114	20886	21634	464636
Mbuti	Jareng Bori 450BP	Amis	Vietnam, Boy	-0.001839	0.000252	-7.295	20882	21736	464636
Mbuti	Jareng Bori 450BP	Amis	Vietnam, Sila	-0.001841	0.000249	-7.383	21090	21945	464636
Mbuti	Jareng Bori 450BP	Amis	Vietnam, Muong	-0.001581	0.000206	-7.662	20899	21634	464636
Mbuti	Jareng Bori 450BP	Amis	Vietnam, Lahu	-0.001767	0.000231	-7.665	21036	21857	464636
Mbuti	Jareng Bori 450BP	Amis	Vietnam, Phula	-0.001619	0.00021	-7.722	20967	21719	464636
Mbuti	Jareng Bori 450BP	Amis	Vietnam, Man Bac 3800BP	-0.00329	0.000423	-7.77	15691	16741	319121
Mbuti	Jareng Bori 450BP	Amis	China, Lahu	-0.002248	0.000287	-7.82	39973	41807	816062
Mbuti	Jareng Bori 450BP	Amis	Japan, Japanese	-0.002547	0.000299	-8.525	39602	41667	810540
Mbuti	Jareng Bori 450BP	Amis	Thailand, Long Long Rak 1700BP	-0.003494	0.000405	-8.625	20452	21947	428153
Mbuti	Jareng Bori 450BP	Amis	Vietnam, Hanhi	-0.001974	0.000227	-8.684	21073	21990	464636
Mbuti	Jareng Bori 450BP	Amis	Vietnam, Khomu	-0.001945	0.000221	-8.785	21086	21990	464636
Mbuti	Jareng Bori 450BP	Amis	China, Han	-0.002281	0.000254	-8.966	39783	41645	816117
Mbuti	Jareng Bori 450BP	Amis	China, Yi	-0.002341	0.000259	-9.055	40104	42014	816063
Mbuti	Jareng Bori 450BP	Amis	Vietnam, Cong	-0.002051	0.000223	-9.2	21026	21979	464636
Mbuti	Jareng Bori 450BP	Amis	Singapore, Malay	-0.001962	0.000209	-9.378	20724	21608	450504
Mbuti	Jareng Bori 450BP	Amis	Nepal, Sherpa	-0.00371	0.00037	-10.032	39934	42941	810507
Mbuti	Jareng Bori 450BP	Amis	Cambodia, Cambodian	-0.002916	0.000277	-10.524	40208	42588	816079
Mbuti	Jareng Bori 450BP	Amis	China, Naxi	-0.002831	0.000269	-10.525	39985	42295	816104
Mbuti	Jareng Bori 450BP	Amis	China, Daur	-0.003441	0.000319	-10.784	39877	42682	815180
Mbuti	Jareng Bori 450BP	Amis	Vietnam, Giarai	-0.002399	0.000217	-11.047	21224	22339	464636
Mbuti	Jareng Bori 450BP	Amis	China, Mongola	-0.003185	0.000285	-11.162	39951	42550	816083
Mbuti	Jareng Bori 450BP	Amis	China, Hezhen	-0.003316	0.000294	-11.276	39969	42675	816089
Mbuti	Jareng Bori 450BP	Amis	Nepal, Tibetan	-0.004034	0.000358	-11.279	39920	43189	810486
Mbuti	Jareng Bori 450BP	Amis	China, Xibo	-0.003267	0.000286	-11.437	39939	42605	816069
Mbuti	Jareng Bori 450BP	Amis	China, Oroqen	-0.003496	0.000304	-11.494	40029	42882	816058
Mbuti	Jareng Bori 450BP	Amis	Thailand, Thai	-0.003197	0.000269	-11.894	39914	42523	816051
Mbuti	Jareng Bori 450BP	Amis	Vietnam, Ede	-0.002477	0.000208	-11.93	21193	22344	464636
Mbuti	Jareng Bori 450BP	Amis	Vietnam, Cham	-0.002503	0.000209	-12.002	21174	22337	464636
Mbuti	Jareng Bori 450BP	Amis	Malaysia, undefined	-0.00495	0.000405	-12.231	40899	44939	816029
Mbuti	Jareng Bori 450BP	Amis	China, Tu	-0.003549	0.000282	-12.582	40059	42955	816061
Mbuti	Jareng Bori 450BP	Amis	China, Tianyuan 40000BP	-0.007348	0.000563	-13.043	36086	41349	716122
Mbuti	Jareng Bori 450BP	Amis	India, Bondo	-0.005394	0.000376	-14.337	20958	23356	444566
Mbuti	Jareng Bori 450BP	Amis	Myanmar, Burmese	-0.004075	0.00028	-14.567	40094	43419	816015
Mbuti	Jareng Bori 450BP	Amis	India, Onge	-0.006684	0.000422	-15.841	41470	46923	815844
Mbuti	Jareng Bori 450BP	Amis	India, Khonda Dora	-0.007491	0.00046	-16.299	40274	46338	809564
Mbuti	Jareng Bori 450BP	Amis	India, Kharia	-0.008121	0.000475	-17.092	40263	46823	807728
Mbuti	Jareng Bori 450BP	Amis	Nepal, Kusunda	-0.006049	0.000345	-17.51	40472	45408	816042
Mbuti	Jareng Bori 450BP	Amis	India, Juang	-0.006137	0.000316	-19.431	19335	21687	383288
Mbuti	Jareng Bori 450BP	Amis	India, Relli	-0.010054	0.000437	-23.008	40663	48812	810538
Mbuti	Jareng Bori 450BP	Amis	India, Madiga	-0.010012	0.000432	-23.164	40751	48866	810526
Mbuti	Jareng Bori 450BP	Amis	India, Kapu	-0.010175	0.000428	-23.749	40640	48887	810524
Mbuti	Jareng Bori 450BP	Amis	India, Mala	-0.010037	0.000418	-23.985	40680	48815	810558
Mbuti	Jareng Bori 450BP	Amis	India, Yadava	-0.010476	0.000428	-24.488	40649	49139	810494
Mbuti	Jareng Bori 450BP	Amis	India, Irula	-0.010425	0.000424	-24.568	40690	49140	810514
Mbuti	Jareng Bori 450BP	Amis	India, Palliyar	-0.00922	0.000368	-25.087	19398	22932	383288
Mbuti	Jareng Bori 450BP	Amis	India, Kashmiri Pandit	-0.012822	0.000487	-26.303	40014	50370	807677
Mbuti	Jareng Bori 450BP	Amis	Bangladesh, Bengali	-0.010161	0.000378	-26.896	40802	49094	816070
Mbuti	Jareng Bori 450BP	Amis	India, Brahmin	-0.012026	0.000442	-27.212	40379	50126	810505
Mbuti	Jareng Bori 450BP	Amis	Pakistan, Brahui	-0.014459	0.000416	-34.785	40408	52207	816064
Mbuti	Topogaro 250BP	Amis	Philippines, Kankanaey	-4e-05	0.000249	-0.161	34390	34418	696736
Mbuti	Topogaro 250BP	Amis	Vanuatu, Teouma 2900BP	-0.000205	0.000395	-0.519	18381	18456	366349
Mbuti	Topogaro 250BP	Amis	Philippines, Nagsabaran 1800BP	-0.001178	0.001876	-0.628	517	530	10859
Mbuti	Topogaro 250BP	Amis	Taiwan, Suogang 4600BP	-0.000483	0.000722	-0.669	3071	3102	64499
Mbuti	Topogaro 250BP	Amis	Tonga, Talasiu 2500BP	-0.000347	0.000404	-0.858	17625	17748	353589
Mbuti	Topogaro 250BP	Amis	US (Guam), Ritidian 2200BP	-0.000624	0.000447	-1.396	15726	15924	318575
Mbuti	Topogaro 250BP	Amis	Philippines, Ilocano	-0.000462	0.000285	-1.622	17806	17985	387831
Mbuti	Topogaro 250BP	Amis	Malaysia, Kinabatagan 300BP	-0.00099	0.000512	-1.934	13569	13845	278523
Mbuti	Topogaro 250BP	Amis	Taiwan, Atayal	-0.000569	0.000285	-1.996	34128	34524	696267
Mbuti	Topogaro 250BP	Amis	Malaysia, Supu Hujung4 300BP	-0.002164	0.000763	-2.836	4683	4891	96041
Mbuti	Topogaro 250BP	Amis	Thailand, Ban Chiang 2500BP	-0.005705	0.001644	-3.471	756	842	14998
Mbuti	Topogaro 250BP	Amis	Brunei, Murut	-0.000782	0.000208	-3.756	17837	18140	387836
Mbuti	Topogaro 250BP	Amis	Vietnam, Hon Hai Co Tien 150BP	-0.002796	0.000629	-4.443	7449	7874	151940
Mbuti	Topogaro 250BP	Amis	Indonesia, Semende	-0.000915	0.000201	-4.549	17986	18344	390885
Mbuti	Topogaro 250BP	Amis	Thailand, Ban Chiang 3100BP	-0.00638	0.001316	-4.849	1189	1343	24098
Mbuti	Topogaro 250BP	Amis	Vietnam, Mai Da Dieu 4000BP	-0.004185	0.000803	-5.211	3391	3690	71439
Mbuti	Topogaro 250BP	Amis	Brunei, Dusun	-0.001382	0.000257	-5.388	34446	35409	696729
Mbuti	Topogaro 250BP	Amis	Thailand, Ban Chiang 2600BP	-0.00633	0.001161	-5.454	1537	1733	31075
Mbuti	Topogaro 250BP	Amis	Vietnam, Mai Da Dieu 2250BP	-0.004124	0.000708	-5.821	3795	4140	83670
Mbuti	Topogaro 250BP	Amis	Philippines, Mamanwa1	-0.001377	0.000218	-6.305	17955	18493	390885
Mbuti	Topogaro 250BP	Amis	Laos, Tam Pa Ping 6000BP	-0.005878	0.000906	-6.491	2853	3203	59528
Mbuti	Topogaro 250BP	Amis	Philippines, Visayan	-0.001644	0.00025	-6.588	17865	18502	387836
Mbuti	Topogaro 250BP	Amis	Vietnam, Hon Hai Co Tien 4000BP	-0.005897	0.000891	-6.618	2868	3221	60006
Mbuti	Topogaro 250BP	Amis	Vietnam, Nam Tun 2600BP	-0.004917	0.000709	-6.938	4522	4993	95960
Mbuti	Topogaro 250BP	Amis	Vietnam, Nui Nap 2000BP	-0.003003	0.000419	-7.169	20551	21794	413976
Mbuti	Topogaro 250BP	Amis	Vietnam, Lachi	-0.001702	0.000228	-7.458	18277	18957	399752
Mbuti	Topogaro 250BP	Amis	Vietnam, Hmong	-0.002001	0.000254	-7.873	18250	19050	399752
Mbuti	Topogaro 250BP	Amis	Taiwan, Liangdao 8000BP	-0.002921	0.000365	-7.997	31079	32924	631642
Mbuti	Topogaro 250BP	Amis	China, Tujia	-0.002637	0.000322	-8.184	34176	36001	691950
Mbuti	Topogaro 250BP	Amis	Cambodia, Vat Komnou 1800BP	-0.008476	0.000997	-8.501	2096	2461	43091
Mbuti	Topogaro 250BP	Amis	Indonesia, Bajo	-0.001884	0.000221	-8.505	17851	18581	387663
Mbuti	Topogaro 250BP	Amis	Vietnam, Colao	-0.001887	0.000221	-8.554	18232	18986	399752
Mbuti	Topogaro 250BP	Amis	Vietnam, Pathen	-0.002046	0.000226	-9.039	18230	19048	399752
Mbuti	Topogaro 250BP	Amis	Philippines, Tagalog	-0.002079	0.000227	-9.153	17823	18629	387836
Mbuti	Topogaro 250BP	Amis	Vietnam, Muong	-0.001938	0.00021	-9.213	18267	19042	399752
Mbuti	Topogaro 250BP	Amis	Vietnam, Boy	-0.002302	0.000246	-9.37	18208	19128	399752
Mbuti	Topogaro 250BP	Amis	Laos, Tam Pa Ping 2300BP	-0.00559	0.000585	-9.552	9049	10098	187651
Mbuti	Topogaro 250BP	Amis	Vietnam, Dao	-0.001919	0.000201	-9.564	18222	18989	399752
Mbuti	Topogaro 250BP	Amis	Vietnam, Tay	-0.00196	0.000202	-9.712	18220	19004	399752
Mbuti	Topogaro 250BP	Amis	Vietnam, Nung	-0.001884	0.000192	-9.797	18203	18956	399752
Mbuti	Topogaro 250BP	Amis	Vietnam, Lolo	-0.002213	0.000221	-10.008	18185	19070	399752
Mbuti	Topogaro 250BP	Amis	Thailand, Mlabri	-0.003988	0.000396	-10.08	17575	19014	360934
Mbuti	Topogaro 250BP	Amis	Vietnam, Nui Nap 2250BP	-0.004626	0.000449	-10.309	9995	11029	223571
Mbuti	Topogaro 250BP	Amis	China, She	-0.002592	0.000251	-10.317	34350	36156	696754
Mbuti	Topogaro 250BP	Amis	Vietnam, Thai	-0.002082	0.000192	-10.825	18199	19031	399752
Mbuti	Topogaro 250BP	Amis	China, Dai	-0.002538	0.000231	-10.997	34382	36150	696828
Mbuti	Topogaro 250BP	Amis	Indonesia, Barito	-0.002352	0.000213	-11.024	17937	18856	390885
Mbuti	Topogaro 250BP	Amis	Vietnam, Man Bac 3800BP	-0.004443	0.000403	-11.025	14355	15636	288500
Mbuti	Topogaro 250BP	Amis	China, Miao	-0.002882	0.000261	-11.034	34392	36400	696799
Mbuti	Topogaro 250BP	Amis	Laos, Tam Pa Ping 3000BP	-0.005372	0.000471	-11.418	24671	27381	504329
Mbuti	Topogaro 250BP	Amis	Vietnam, Kinh	-0.002773	0.000236	-11.771	34380	36312	696735
Mbuti	Topogaro 250BP	Amis	Thailand, Long Long Rak 1700BP	-0.005002	0.000416	-12.036	17541	19373	366181
Mbuti	Topogaro 250BP	Amis	Vietnam, Phula	-0.00251	0.000207	-12.144	18206	19210	399752
Mbuti	Topogaro 250BP	Amis	Japan, Japanese	-0.003463	0.000285	-12.162	34210	36607	692010
Mbuti	Topogaro 250BP	Amis	Malaysia, Gua Cha Cave 2300BP	-0.005311	0.000434	-12.249	26999	29968	559090
Mbuti	Topogaro 250BP	Amis	Vietnam, Mang	-0.003181	0.000247	-12.867	18184	19456	399752
Mbuti	Topogaro 250BP	Amis	India, Nicobarese	-0.004386	0.00034	-12.909	16334	17781	329802
Mbuti	Topogaro 250BP	Amis	Vietnam, Sila	-0.00326	0.00025	-13.031	18226	19529	399752
Mbuti	Topogaro 250BP	Amis	China, Lahu	-0.00359	0.000274	-13.121	34343	36844	696783
Mbuti	Topogaro 250BP	Amis	Vietnam, Lahu	-0.003042	0.000225	-13.511	18191	19408	399752
Mbuti	Topogaro 250BP	Amis	China, Han	-0.00323	0.000236	-13.707	34340	36591	696828
Mbuti	Topogaro 250BP	Amis	Thailand, Htin Mal	-0.003766	0.000272	-13.846	17569	18929	360952
Mbuti	Topogaro 250BP	Amis	Vietnam, Cong	-0.003296	0.000224	-14.747	18189	19507	399752
Mbuti	Topogaro 250BP	Amis	Vietnam, Hanhi	-0.003322	0.000224	-14.802	18201	19529	399752
Mbuti	Topogaro 250BP	Amis	China, Yi	-0.003847	0.000259	-14.857	34397	37078	696788
Mbuti	Topogaro 250BP	Amis	Vietnam, Khomu	-0.003331	0.000224	-14.858	18210	19541	399752
Mbuti	Topogaro 250BP	Amis	China, Mongola	-0.00453	0.000285	-15.9	34336	37493	696805
Mbuti	Topogaro 250BP	Amis	Philippines, Mamanwa	-0.004423	0.000277	-15.988	17926	19655	390885
Mbuti	Topogaro 250BP	Amis	China, Naxi	-0.004404	0.00027	-16.303	34315	37384	696818
Mbuti	Topogaro 250BP	Amis	China, Daur	-0.004777	0.000293	-16.317	34299	37623	696047
Mbuti	Topogaro 250BP	Amis	China, Xibo	-0.004617	0.000274	-16.875	34326	37543	696793
Mbuti	Topogaro 250BP	Amis	Singapore, Malay	-0.003606	0.000212	-16.981	17842	19241	387836
Mbuti	Topogaro 250BP	Amis	Cambodia, Cambodian	-0.004548	0.000267	-17.003	34452	37621	696793
Mbuti	Topogaro 250BP	Amis	Nepal, Sherpa	-0.00577	0.000336	-17.149	34057	38050	691987
Mbuti	Topogaro 250BP	Amis	China, Hezhen	-0.004787	0.000277	-17.29	34289	37624	696807
Mbuti	Topogaro 250BP	Amis	China, Oroqen	-0.005042	0.000287	-17.585	34350	37863	696791
Mbuti	Topogaro 250BP	Amis	Nepal, Tibetan	-0.006359	0.000348	-18.265	33964	38364	691963
Mbuti	Topogaro 250BP	Amis	Thailand, Thai	-0.00477	0.000256	-18.619	34192	37515	696776
Mbuti	Topogaro 250BP	Amis	Vietnam, Giarai	-0.004121	0.000214	-19.283	18244	19891	399752
Mbuti	Topogaro 250BP	Amis	China, Tu	-0.00523	0.00027	-19.345	34321	37965	696786
Mbuti	Topogaro 250BP	Amis	Vietnam, Ede	-0.0043	0.000219	-19.625	18197	19916	399752
Mbuti	Topogaro 250BP	Amis	Vietnam, Cham	-0.004147	0.000211	-19.664	18217	19875	399752
Mbuti	Topogaro 250BP	Amis	Malaysia, undefined	-0.009125	0.000403	-22.636	34066	40424	696752
Mbuti	Topogaro 250BP	Amis	Myanmar, Burmese	-0.005934	0.00026	-22.834	34233	38367	696747
Mbuti	Topogaro 250BP	Amis	China, Tianyuan 40000BP	-0.013036	0.000541	-24.099	30230	38362	623788
Mbuti	Topogaro 250BP	Amis	India, Khonda Dora	-0.01107	0.000445	-24.87	33796	41448	691205
Mbuti	Topogaro 250BP	Amis	India, Bondo	-0.009579	0.00037	-25.9	17535	21204	383001
Mbuti	Topogaro 250BP	Amis	India, Kharia	-0.012347	0.00046	-26.821	33492	42005	689514
Mbuti	Topogaro 250BP	Amis	Nepal, Kusunda	-0.00955	0.000329	-29.057	33968	40622	696765
Mbuti	Topogaro 250BP	Amis	India, Onge	-0.012554	0.000394	-31.868	33984	42729	696596
Mbuti	Topogaro 250BP	Amis	India, Juang	-0.010497	0.000298	-35.184	16157	19619	329802
Mbuti	Topogaro 250BP	Amis	India, Kashmiri Pandit	-0.018047	0.000494	-36.534	33007	45449	689468
Mbuti	Topogaro 250BP	Amis	India, Relli	-0.015459	0.000414	-37.375	33392	44090	692011
Mbuti	Topogaro 250BP	Amis	India, Irula	-0.015703	0.000412	-38.113	33521	44387	691987
Mbuti	Topogaro 250BP	Amis	India, Yadava	-0.01595	0.000418	-38.113	33369	44406	691982
Mbuti	Topogaro 250BP	Amis	India, Mala	-0.015112	0.000395	-38.266	33554	44012	692023
Mbuti	Topogaro 250BP	Amis	India, Madiga	-0.015426	0.000399	-38.653	33465	44140	692000
Mbuti	Topogaro 250BP	Amis	India, Kapu	-0.015567	0.000395	-39.36	33417	44189	691998
Mbuti	Topogaro 250BP	Amis	Bangladesh, Bengali	-0.015053	0.000365	-41.279	33737	44225	696795
Mbuti	Topogaro 250BP	Amis	India, Palliyar	-0.014598	0.000347	-42.107	16034	20848	329802
Mbuti	Topogaro 250BP	Amis	India, Brahmin	-0.017295	0.00041	-42.157	33263	45230	691988
Mbuti	Topogaro 250BP	Amis	Pakistan, Brahui	-0.019876	0.000395	-50.33	33202	47051	696790

## Sheet: Supplementary Table 4
Supplementary Table 4 – f4-statistic of the form f4(Mbuti, test; New Guinea Highlanders, ancient Wallacean), where test is a present-day Asian group.
W	X	Y	Z	f4	stderr	Zscore	BABA	ABBA	nsnps
Mbuti	Taiwan, Amis	New Guinea Highlanders	Aru Manara 2150BP	0.012679	0.000358	35.428	55698	43723	944503
Mbuti	Taiwan, Amis	New Guinea Highlanders	Aru Manara 950BP	0.008391	0.000406	20.655	47494	40121	878621
Mbuti	Taiwan, Amis	New Guinea Highlanders	Tanjung Pinang 2100BP	0.011349	0.000319	35.535	61625	49563	1062820
Mbuti	Taiwan, Amis	New Guinea Highlanders	Uattamdi 1900BP	0.011759	0.000432	27.191	48733	38898	836450
Mbuti	Taiwan, Amis	New Guinea Highlanders	Jareng Bori 450BP	0.007899	0.000394	20.044	43714	37268	816117
Mbuti	Taiwan, Amis	New Guinea Highlanders	Komodo 750BP	0.011097	0.000606	18.324	6836	5526	117989
Mbuti	Taiwan, Amis	New Guinea Highlanders	Liang Bua 2600BP	0.01187	0.000468	25.342	50796	40828	839732
Mbuti	Taiwan, Amis	New Guinea Highlanders	Liang Toge 850BP	0.008789	0.000416	21.148	32974	27695	600523
Mbuti	Taiwan, Atayal	New Guinea Highlanders	Aru Manara 2150BP	0.012215	0.000373	32.785	55324	43796	943743
Mbuti	Taiwan, Atayal	New Guinea Highlanders	Aru Manara 950BP	0.007957	0.000423	18.808	47184	40198	877926
Mbuti	Taiwan, Atayal	New Guinea Highlanders	Tanjung Pinang 2100BP	0.010819	0.000332	32.559	61142	49653	1061956
Mbuti	Taiwan, Atayal	New Guinea Highlanders	Uattamdi 1900BP	0.011581	0.000467	24.784	48592	38912	835853
Mbuti	Taiwan, Atayal	New Guinea Highlanders	Jareng Bori 450BP	0.007586	0.000417	18.207	43481	37295	815470
Mbuti	Taiwan, Atayal	New Guinea Highlanders	Komodo 750BP	0.010977	0.000643	17.069	6823	5529	117894
Mbuti	Taiwan, Atayal	New Guinea Highlanders	Liang Bua 2600BP	0.01226	0.000488	25.115	50859	40572	839056
Mbuti	Taiwan, Atayal	New Guinea Highlanders	Liang Toge 850BP	0.008737	0.000431	20.266	32904	27662	600075
Mbuti	Philippines, Kankanaey	New Guinea Highlanders	Aru Manara 2150BP	0.013002	0.000351	37.076	55754	43475	944403
Mbuti	Philippines, Kankanaey	New Guinea Highlanders	Aru Manara 950BP	0.008366	0.000408	20.481	47374	40024	878547
Mbuti	Philippines, Kankanaey	New Guinea Highlanders	Tanjung Pinang 2100BP	0.01153	0.000319	36.126	61605	49352	1062707
Mbuti	Philippines, Kankanaey	New Guinea Highlanders	Uattamdi 1900BP	0.011792	0.000437	26.956	48665	38803	836350
Mbuti	Philippines, Kankanaey	New Guinea Highlanders	Jareng Bori 450BP	0.008051	0.000396	20.307	43727	37157	816048
Mbuti	Philippines, Kankanaey	New Guinea Highlanders	Komodo 750BP	0.01121	0.000583	19.241	6844	5522	117975
Mbuti	Philippines, Kankanaey	New Guinea Highlanders	Liang Bua 2600BP	0.011988	0.00045	26.669	50762	40697	839667
Mbuti	Philippines, Kankanaey	New Guinea Highlanders	Liang Toge 850BP	0.009049	0.000399	22.696	32968	27534	600481
Mbuti	Philippines, Ilocano	New Guinea Highlanders	Aru Manara 2150BP	0.010695	0.000369	28.947	27647	22185	510701
Mbuti	Philippines, Ilocano	New Guinea Highlanders	Aru Manara 950BP	0.006795	0.000419	16.212	23599	20374	474684
Mbuti	Philippines, Ilocano	New Guinea Highlanders	Tanjung Pinang 2100BP	0.009588	0.000324	29.586	30679	25167	574903
Mbuti	Philippines, Ilocano	New Guinea Highlanders	Uattamdi 1900BP	0.009729	0.000478	20.369	25969	21275	482530
Mbuti	Philippines, Ilocano	New Guinea Highlanders	Jareng Bori 450BP	0.006208	0.000416	14.939	22141	19345	450498
Mbuti	Philippines, Ilocano	New Guinea Highlanders	Komodo 750BP	0.00936	0.000707	13.238	3419	2821	63845
Mbuti	Philippines, Ilocano	New Guinea Highlanders	Liang Bua 2600BP	0.009819	0.000485	20.229	25787	21234	463707
Mbuti	Philippines, Ilocano	New Guinea Highlanders	Liang Toge 850BP	0.00752	0.000443	16.99	16690	14212	329543
Mbuti	Philippines, Tagalog	New Guinea Highlanders	Aru Manara 2150BP	0.009334	0.000317	29.416	27190	22423	510707
Mbuti	Philippines, Tagalog	New Guinea Highlanders	Aru Manara 950BP	0.006207	0.000361	17.193	23377	20430	474690
Mbuti	Philippines, Tagalog	New Guinea Highlanders	Tanjung Pinang 2100BP	0.008572	0.000288	29.722	30276	25348	574909
Mbuti	Philippines, Tagalog	New Guinea Highlanders	Uattamdi 1900BP	0.009043	0.000394	22.932	25686	21323	482536
Mbuti	Philippines, Tagalog	New Guinea Highlanders	Jareng Bori 450BP	0.005895	0.000358	16.473	22022	19366	450504
Mbuti	Philippines, Tagalog	New Guinea Highlanders	Komodo 750BP	0.009473	0.000642	14.765	3411	2806	63846
Mbuti	Philippines, Tagalog	New Guinea Highlanders	Liang Bua 2600BP	0.008748	0.000418	20.919	25455	21399	463713
Mbuti	Philippines, Tagalog	New Guinea Highlanders	Liang Toge 850BP	0.006698	0.000371	18.073	16491	14284	329547
Mbuti	Philippines, Visayan	New Guinea Highlanders	Aru Manara 2150BP	0.009312	0.000326	28.543	27267	22511	510707
Mbuti	Philippines, Visayan	New Guinea Highlanders	Aru Manara 950BP	0.006003	0.000364	16.491	23392	20542	474690
Mbuti	Philippines, Visayan	New Guinea Highlanders	Tanjung Pinang 2100BP	0.008323	0.000284	29.266	30280	25495	574909
Mbuti	Philippines, Visayan	New Guinea Highlanders	Uattamdi 1900BP	0.008566	0.000402	21.327	25653	21519	482536
Mbuti	Philippines, Visayan	New Guinea Highlanders	Jareng Bori 450BP	0.005774	0.000369	15.659	22057	19456	450504
Mbuti	Philippines, Visayan	New Guinea Highlanders	Komodo 750BP	0.008691	0.000652	13.32	3387	2832	63846
Mbuti	Philippines, Visayan	New Guinea Highlanders	Liang Bua 2600BP	0.008373	0.000429	19.502	25389	21506	463713
Mbuti	Philippines, Visayan	New Guinea Highlanders	Liang Toge 850BP	0.006377	0.000379	16.833	16486	14385	329547
Mbuti	Philippines, Mamanwa	New Guinea Highlanders	Aru Manara 2150BP	0.00525	0.000313	16.762	26290	23585	515165
Mbuti	Philippines, Mamanwa	New Guinea Highlanders	Aru Manara 950BP	0.003454	0.000354	9.746	22905	21252	478614
Mbuti	Philippines, Mamanwa	New Guinea Highlanders	Tanjung Pinang 2100BP	0.00464	0.000276	16.792	29351	26656	580828
Mbuti	Philippines, Mamanwa	New Guinea Highlanders	Uattamdi 1900BP	0.004601	0.000369	12.46	24736	22495	486935
Mbuti	Philippines, Mamanwa	New Guinea Highlanders	Jareng Bori 450BP	0.002974	0.000339	8.765	21499	20149	454238
Mbuti	Philippines, Mamanwa	New Guinea Highlanders	Komodo 750BP	0.00488	0.000615	7.934	3277	2963	64330
Mbuti	Philippines, Mamanwa	New Guinea Highlanders	Liang Bua 2600BP	0.004284	0.000412	10.41	24532	22530	467518
Mbuti	Philippines, Mamanwa	New Guinea Highlanders	Liang Toge 850BP	0.003144	0.00038	8.271	15986	14943	332043
Mbuti	Philippines, Mamanwa1	New Guinea Highlanders	Aru Manara 2150BP	0.009333	0.000317	29.446	27437	22629	515165
Mbuti	Philippines, Mamanwa1	New Guinea Highlanders	Aru Manara 950BP	0.005901	0.000355	16.636	23505	20680	478614
Mbuti	Philippines, Mamanwa1	New Guinea Highlanders	Tanjung Pinang 2100BP	0.008414	0.000284	29.659	30532	25644	580828
Mbuti	Philippines, Mamanwa1	New Guinea Highlanders	Uattamdi 1900BP	0.008937	0.000399	22.405	25897	21545	486935
Mbuti	Philippines, Mamanwa1	New Guinea Highlanders	Jareng Bori 450BP	0.00556	0.000345	16.137	22137	19611	454238
Mbuti	Philippines, Mamanwa1	New Guinea Highlanders	Komodo 750BP	0.008524	0.000634	13.453	3404	2856	64330
Mbuti	Philippines, Mamanwa1	New Guinea Highlanders	Liang Bua 2600BP	0.008187	0.000421	19.447	25509	21682	467518
Mbuti	Philippines, Mamanwa1	New Guinea Highlanders	Liang Toge 850BP	0.006027	0.00037	16.29	16497	14496	332043
Mbuti	Indonesia, Bajo	New Guinea Highlanders	Aru Manara 2150BP	0.008495	0.000321	26.484	26987	22652	510346
Mbuti	Indonesia, Bajo	New Guinea Highlanders	Aru Manara 950BP	0.00537	0.000364	14.756	23187	20639	474330
Mbuti	Indonesia, Bajo	New Guinea Highlanders	Tanjung Pinang 2100BP	0.007613	0.000279	27.276	30020	25643	574809
Mbuti	Indonesia, Bajo	New Guinea Highlanders	Uattamdi 1900BP	0.007971	0.000397	20.062	25425	21579	482560
Mbuti	Indonesia, Bajo	New Guinea Highlanders	Jareng Bori 450BP	0.005103	0.000344	14.821	21856	19559	450295
Mbuti	Indonesia, Bajo	New Guinea Highlanders	Komodo 750BP	0.008613	0.00062	13.886	3381	2831	63772
Mbuti	Indonesia, Bajo	New Guinea Highlanders	Liang Bua 2600BP	0.008768	0.00043	20.41	25485	21422	463389
Mbuti	Indonesia, Bajo	New Guinea Highlanders	Liang Toge 850BP	0.006084	0.000364	16.72	16394	14390	329235
Mbuti	Indonesia, Barito	New Guinea Highlanders	Aru Manara 2150BP	0.008566	0.000316	27.132	27183	22770	515165
Mbuti	Indonesia, Barito	New Guinea Highlanders	Aru Manara 950BP	0.005489	0.000343	16.017	23350	20723	478614
Mbuti	Indonesia, Barito	New Guinea Highlanders	Tanjung Pinang 2100BP	0.007754	0.000275	28.203	30277	25773	580828
Mbuti	Indonesia, Barito	New Guinea Highlanders	Uattamdi 1900BP	0.008247	0.000383	21.556	25660	21644	486935
Mbuti	Indonesia, Barito	New Guinea Highlanders	Jareng Bori 450BP	0.005532	0.000344	16.064	22100	19587	454238
Mbuti	Indonesia, Barito	New Guinea Highlanders	Komodo 750BP	0.009438	0.000593	15.909	3425	2818	64330
Mbuti	Indonesia, Barito	New Guinea Highlanders	Liang Bua 2600BP	0.009552	0.00042	22.721	25852	21386	467518
Mbuti	Indonesia, Barito	New Guinea Highlanders	Liang Toge 850BP	0.006304	0.000369	17.066	16546	14453	332043
Mbuti	Indonesia, Semende	New Guinea Highlanders	Aru Manara 2150BP	0.009958	0.000329	30.248	27597	22467	515165
Mbuti	Indonesia, Semende	New Guinea Highlanders	Aru Manara 950BP	0.00658	0.000368	17.869	23642	20492	478614
Mbuti	Indonesia, Semende	New Guinea Highlanders	Tanjung Pinang 2100BP	0.008887	0.000286	31.121	30647	25485	580828
Mbuti	Indonesia, Semende	New Guinea Highlanders	Uattamdi 1900BP	0.009661	0.0004	24.159	26048	21344	486935
Mbuti	Indonesia, Semende	New Guinea Highlanders	Jareng Bori 450BP	0.006088	0.000362	16.801	22227	19462	454238
Mbuti	Indonesia, Semende	New Guinea Highlanders	Komodo 750BP	0.009689	0.00063	15.376	3442	2819	64330
Mbuti	Indonesia, Semende	New Guinea Highlanders	Liang Bua 2600BP	0.00984	0.000429	22.955	25919	21319	467518
Mbuti	Indonesia, Semende	New Guinea Highlanders	Liang Toge 850BP	0.007186	0.000369	19.466	16693	14307	332043
Mbuti	Brunei, Dusun	New Guinea Highlanders	Aru Manara 2150BP	0.011274	0.000329	34.284	54807	44160	944393
Mbuti	Brunei, Dusun	New Guinea Highlanders	Aru Manara 950BP	0.006932	0.000378	18.354	46709	40619	878534
Mbuti	Brunei, Dusun	New Guinea Highlanders	Tanjung Pinang 2100BP	0.009971	0.000305	32.685	60698	50102	1062689
Mbuti	Brunei, Dusun	New Guinea Highlanders	Uattamdi 1900BP	0.010606	0.000409	25.914	48123	39253	836346
Mbuti	Brunei, Dusun	New Guinea Highlanders	Jareng Bori 450BP	0.00716	0.000372	19.245	43293	37450	816036
Mbuti	Brunei, Dusun	New Guinea Highlanders	Komodo 750BP	0.010568	0.00058	18.226	6792	5545	117976
Mbuti	Brunei, Dusun	New Guinea Highlanders	Liang Bua 2600BP	0.010928	0.00044	24.828	50283	41108	839644
Mbuti	Brunei, Dusun	New Guinea Highlanders	Liang Toge 850BP	0.007887	0.000379	20.83	32604	27868	600478
Mbuti	Brunei, Murut	New Guinea Highlanders	Aru Manara 2150BP	0.010353	0.000329	31.421	27568	22280	510707
Mbuti	Brunei, Murut	New Guinea Highlanders	Aru Manara 950BP	0.006311	0.00037	17.048	23462	20466	474690
Mbuti	Brunei, Murut	New Guinea Highlanders	Tanjung Pinang 2100BP	0.009107	0.000295	30.882	30530	25294	574909
Mbuti	Brunei, Murut	New Guinea Highlanders	Uattamdi 1900BP	0.009917	0.000409	24.274	25993	21208	482536
Mbuti	Brunei, Murut	New Guinea Highlanders	Jareng Bori 450BP	0.006425	0.000366	17.532	22200	19305	450504
Mbuti	Brunei, Murut	New Guinea Highlanders	Komodo 750BP	0.010119	0.00062	16.311	3448	2802	63846
Mbuti	Brunei, Murut	New Guinea Highlanders	Liang Bua 2600BP	0.010445	0.000444	23.543	25976	21133	463713
Mbuti	Brunei, Murut	New Guinea Highlanders	Liang Toge 850BP	0.007153	0.000382	18.702	16627	14270	329547
Mbuti	Singapore, Malay	New Guinea Highlanders	Aru Manara 2150BP	0.007519	0.000298	25.233	26699	22859	510707
Mbuti	Singapore, Malay	New Guinea Highlanders	Aru Manara 950BP	0.004966	0.00033	15.052	23069	20712	474690
Mbuti	Singapore, Malay	New Guinea Highlanders	Tanjung Pinang 2100BP	0.006719	0.000264	25.459	29702	25839	574909
Mbuti	Singapore, Malay	New Guinea Highlanders	Uattamdi 1900BP	0.007556	0.000362	20.876	25291	21645	482536
Mbuti	Singapore, Malay	New Guinea Highlanders	Jareng Bori 450BP	0.004767	0.000332	14.342	21760	19612	450504
Mbuti	Singapore, Malay	New Guinea Highlanders	Komodo 750BP	0.008172	0.000586	13.946	3360	2838	63846
Mbuti	Singapore, Malay	New Guinea Highlanders	Liang Bua 2600BP	0.008188	0.000395	20.737	25321	21524	463713
Mbuti	Singapore, Malay	New Guinea Highlanders	Liang Toge 850BP	0.005285	0.000351	15.04	16251	14509	329547
Mbuti	Malaysia, undefined	New Guinea Highlanders	Aru Manara 2150BP	0.004884	0.000344	14.209	51907	47229	957713
Mbuti	Malaysia, undefined	New Guinea Highlanders	Aru Manara 950BP	0.002585	0.000375	6.887	44920	42618	890340
Mbuti	Malaysia, undefined	New Guinea Highlanders	Tanjung Pinang 2100BP	0.004035	0.000304	13.26	57773	53420	1078954
Mbuti	Malaysia, undefined	New Guinea Highlanders	Uattamdi 1900BP	0.004456	0.000426	10.467	45576	41804	846429
Mbuti	Malaysia, undefined	New Guinea Highlanders	Jareng Bori 450BP	0.003288	0.000388	8.471	41898	39180	826490
Mbuti	Malaysia, undefined	New Guinea Highlanders	Komodo 750BP	0.006086	0.000644	9.445	6542	5815	119463
Mbuti	Malaysia, undefined	New Guinea Highlanders	Liang Bua 2600BP	0.005396	0.000459	11.757	48023	43433	850641
Mbuti	Malaysia, undefined	New Guinea Highlanders	Liang Toge 850BP	0.003588	0.000428	8.386	31414	29232	608262
Mbuti	Vietnam, Boy	New Guinea Highlanders	Aru Manara 2150BP	0.00913	0.000327	27.962	27844	23029	527326
Mbuti	Vietnam, Boy	New Guinea Highlanders	Aru Manara 950BP	0.006137	0.000372	16.504	23968	20960	490135
Mbuti	Vietnam, Boy	New Guinea Highlanders	Tanjung Pinang 2100BP	0.0083	0.000301	27.614	31012	26083	593863
Mbuti	Vietnam, Boy	New Guinea Highlanders	Uattamdi 1900BP	0.009007	0.000411	21.923	26348	21865	497665
Mbuti	Vietnam, Boy	New Guinea Highlanders	Jareng Bori 450BP	0.005636	0.000364	15.473	22520	19898	465100
Mbuti	Vietnam, Boy	New Guinea Highlanders	Komodo 750BP	0.008839	0.000646	13.676	3474	2892	65925
Mbuti	Vietnam, Boy	New Guinea Highlanders	Liang Bua 2600BP	0.009384	0.000443	21.17	26296	21803	478670
Mbuti	Vietnam, Boy	New Guinea Highlanders	Liang Toge 850BP	0.00659	0.000389	16.931	16909	14667	340236
Mbuti	Vietnam, Cham	New Guinea Highlanders	Aru Manara 2150BP	0.007513	0.000293	25.627	27333	23371	527326
Mbuti	Vietnam, Cham	New Guinea Highlanders	Aru Manara 950BP	0.004687	0.00033	14.196	23528	21231	490135
Mbuti	Vietnam, Cham	New Guinea Highlanders	Tanjung Pinang 2100BP	0.006645	0.000267	24.885	30409	26463	593863
Mbuti	Vietnam, Cham	New Guinea Highlanders	Uattamdi 1900BP	0.007201	0.000354	20.316	25810	22226	497665
Mbuti	Vietnam, Cham	New Guinea Highlanders	Jareng Bori 450BP	0.004861	0.000324	15	22309	20048	465100
Mbuti	Vietnam, Cham	New Guinea Highlanders	Komodo 750BP	0.008179	0.00059	13.853	3451	2912	65925
Mbuti	Vietnam, Cham	New Guinea Highlanders	Liang Bua 2600BP	0.008455	0.000399	21.174	26004	21957	478670
Mbuti	Vietnam, Cham	New Guinea Highlanders	Liang Toge 850BP	0.005183	0.000338	15.336	16629	14866	340236
Mbuti	Vietnam, Colao	New Guinea Highlanders	Aru Manara 2150BP	0.009107	0.000318	28.633	27910	23108	527326
Mbuti	Vietnam, Colao	New Guinea Highlanders	Aru Manara 950BP	0.00593	0.000358	16.587	23981	21074	490135
Mbuti	Vietnam, Colao	New Guinea Highlanders	Tanjung Pinang 2100BP	0.008059	0.000282	28.584	30993	26207	593863
Mbuti	Vietnam, Colao	New Guinea Highlanders	Uattamdi 1900BP	0.008655	0.000393	22.002	26318	22011	497665
Mbuti	Vietnam, Colao	New Guinea Highlanders	Jareng Bori 450BP	0.005901	0.000357	16.535	22672	19927	465100
Mbuti	Vietnam, Colao	New Guinea Highlanders	Komodo 750BP	0.009237	0.000632	14.608	3496	2887	65925
Mbuti	Vietnam, Colao	New Guinea Highlanders	Liang Bua 2600BP	0.009504	0.000422	22.516	26389	21840	478670
Mbuti	Vietnam, Colao	New Guinea Highlanders	Liang Toge 850BP	0.006413	0.000362	17.707	16920	14738	340236
Mbuti	Vietnam, Cong	New Guinea Highlanders	Aru Manara 2150BP	0.008294	0.000307	27.028	27580	23207	527326
Mbuti	Vietnam, Cong	New Guinea Highlanders	Aru Manara 950BP	0.005425	0.000341	15.93	23754	21095	490135
Mbuti	Vietnam, Cong	New Guinea Highlanders	Tanjung Pinang 2100BP	0.007411	0.000275	26.905	30676	26275	593863
Mbuti	Vietnam, Cong	New Guinea Highlanders	Uattamdi 1900BP	0.007899	0.00037	21.361	26009	22078	497665
Mbuti	Vietnam, Cong	New Guinea Highlanders	Jareng Bori 450BP	0.00514	0.000342	15.021	22373	19983	465100
Mbuti	Vietnam, Cong	New Guinea Highlanders	Komodo 750BP	0.008416	0.000614	13.713	3456	2901	65925
Mbuti	Vietnam, Cong	New Guinea Highlanders	Liang Bua 2600BP	0.009072	0.000413	21.971	26182	21840	478670
Mbuti	Vietnam, Cong	New Guinea Highlanders	Liang Toge 850BP	0.00597	0.000349	17.082	16778	14747	340236
Mbuti	Vietnam, Dao	New Guinea Highlanders	Aru Manara 2150BP	0.009261	0.000315	29.374	27922	23038	527326
Mbuti	Vietnam, Dao	New Guinea Highlanders	Aru Manara 950BP	0.006228	0.000366	17.028	24030	20977	490135
Mbuti	Vietnam, Dao	New Guinea Highlanders	Tanjung Pinang 2100BP	0.008353	0.000279	29.955	31055	26095	593863
Mbuti	Vietnam, Dao	New Guinea Highlanders	Uattamdi 1900BP	0.008993	0.000383	23.463	26389	21914	497665
Mbuti	Vietnam, Dao	New Guinea Highlanders	Jareng Bori 450BP	0.005673	0.000343	16.548	22577	19939	465100
Mbuti	Vietnam, Dao	New Guinea Highlanders	Komodo 750BP	0.009166	0.000619	14.816	3492	2888	65925
Mbuti	Vietnam, Dao	New Guinea Highlanders	Liang Bua 2600BP	0.009767	0.000425	22.985	26416	21741	478670
Mbuti	Vietnam, Dao	New Guinea Highlanders	Liang Toge 850BP	0.006678	0.000363	18.413	16948	14676	340236
Mbuti	Vietnam, Ede	New Guinea Highlanders	Aru Manara 2150BP	0.007161	0.000294	24.368	27213	23437	527326
Mbuti	Vietnam, Ede	New Guinea Highlanders	Aru Manara 950BP	0.004439	0.000321	13.828	23447	21271	490135
Mbuti	Vietnam, Ede	New Guinea Highlanders	Tanjung Pinang 2100BP	0.006352	0.000267	23.814	30281	26508	593863
Mbuti	Vietnam, Ede	New Guinea Highlanders	Uattamdi 1900BP	0.007076	0.000354	19.993	25752	22231	497665
Mbuti	Vietnam, Ede	New Guinea Highlanders	Jareng Bori 450BP	0.004715	0.000321	14.673	22252	20059	465100
Mbuti	Vietnam, Ede	New Guinea Highlanders	Komodo 750BP	0.008217	0.00059	13.919	3445	2904	65925
Mbuti	Vietnam, Ede	New Guinea Highlanders	Liang Bua 2600BP	0.008787	0.000402	21.874	26084	21878	478670
Mbuti	Vietnam, Ede	New Guinea Highlanders	Liang Toge 850BP	0.005217	0.000338	15.434	16613	14838	340236
Mbuti	Vietnam, Giarai	New Guinea Highlanders	Aru Manara 2150BP	0.007209	0.000285	25.255	27241	23440	527326
Mbuti	Vietnam, Giarai	New Guinea Highlanders	Aru Manara 950BP	0.00442	0.000313	14.103	23470	21304	490135
Mbuti	Vietnam, Giarai	New Guinea Highlanders	Tanjung Pinang 2100BP	0.006406	0.00026	24.655	30324	26520	593863
Mbuti	Vietnam, Giarai	New Guinea Highlanders	Uattamdi 1900BP	0.007045	0.000352	19.985	25777	22271	497665
Mbuti	Vietnam, Giarai	New Guinea Highlanders	Jareng Bori 450BP	0.004696	0.000321	14.612	22267	20083	465100
Mbuti	Vietnam, Giarai	New Guinea Highlanders	Komodo 750BP	0.007917	0.000573	13.819	3434	2912	65925
Mbuti	Vietnam, Giarai	New Guinea Highlanders	Liang Bua 2600BP	0.008654	0.00039	22.197	26061	21919	478670
Mbuti	Vietnam, Giarai	New Guinea Highlanders	Liang Toge 850BP	0.005286	0.000333	15.886	16649	14850	340236
Mbuti	Vietnam, Hanhi	New Guinea Highlanders	Aru Manara 2150BP	0.008072	0.000309	26.114	27519	23262	527326
Mbuti	Vietnam, Hanhi	New Guinea Highlanders	Aru Manara 950BP	0.005449	0.000342	15.934	23775	21104	490135
Mbuti	Vietnam, Hanhi	New Guinea Highlanders	Tanjung Pinang 2100BP	0.007303	0.000278	26.308	30648	26311	593863
Mbuti	Vietnam, Hanhi	New Guinea Highlanders	Uattamdi 1900BP	0.007873	0.000385	20.449	26023	22105	497665
Mbuti	Vietnam, Hanhi	New Guinea Highlanders	Jareng Bori 450BP	0.005084	0.000334	15.229	22378	20013	465100
Mbuti	Vietnam, Hanhi	New Guinea Highlanders	Komodo 750BP	0.008452	0.000601	14.062	3455	2897	65925
Mbuti	Vietnam, Hanhi	New Guinea Highlanders	Liang Bua 2600BP	0.008756	0.000409	21.418	26104	21912	478670
Mbuti	Vietnam, Hanhi	New Guinea Highlanders	Liang Toge 850BP	0.005771	0.000351	16.43	16743	14780	340236
Mbuti	Vietnam, Hmong	New Guinea Highlanders	Aru Manara 2150BP	0.00878	0.000327	26.839	27776	23146	527326
Mbuti	Vietnam, Hmong	New Guinea Highlanders	Aru Manara 950BP	0.006199	0.000365	16.963	24005	20966	490135
Mbuti	Vietnam, Hmong	New Guinea Highlanders	Tanjung Pinang 2100BP	0.007999	0.000295	27.079	30924	26173	593863
Mbuti	Vietnam, Hmong	New Guinea Highlanders	Uattamdi 1900BP	0.008499	0.000408	20.805	26237	22008	497665
Mbuti	Vietnam, Hmong	New Guinea Highlanders	Jareng Bori 450BP	0.005721	0.000368	15.535	22567	19907	465100
Mbuti	Vietnam, Hmong	New Guinea Highlanders	Komodo 750BP	0.008617	0.000636	13.547	3472	2904	65925
Mbuti	Vietnam, Hmong	New Guinea Highlanders	Liang Bua 2600BP	0.00945	0.000447	21.147	26322	21799	478670
Mbuti	Vietnam, Hmong	New Guinea Highlanders	Liang Toge 850BP	0.006059	0.000387	15.641	16815	14754	340236
Mbuti	Vietnam, Khomu	New Guinea Highlanders	Aru Manara 2150BP	0.008095	0.000299	27.094	27555	23286	527326
Mbuti	Vietnam, Khomu	New Guinea Highlanders	Aru Manara 950BP	0.005236	0.000339	15.466	23726	21160	490135
Mbuti	Vietnam, Khomu	New Guinea Highlanders	Tanjung Pinang 2100BP	0.007227	0.000273	26.499	30641	26349	593863
Mbuti	Vietnam, Khomu	New Guinea Highlanders	Uattamdi 1900BP	0.007673	0.00037	20.721	25981	22162	497665
Mbuti	Vietnam, Khomu	New Guinea Highlanders	Jareng Bori 450BP	0.005025	0.000338	14.865	22370	20033	465100
Mbuti	Vietnam, Khomu	New Guinea Highlanders	Komodo 750BP	0.008617	0.00059	14.604	3465	2897	65925
Mbuti	Vietnam, Khomu	New Guinea Highlanders	Liang Bua 2600BP	0.009327	0.000409	22.778	26284	21820	478670
Mbuti	Vietnam, Khomu	New Guinea Highlanders	Liang Toge 850BP	0.005831	0.000343	16.987	16772	14788	340236
Mbuti	Vietnam, Kinh	New Guinea Highlanders	Aru Manara 2150BP	0.010313	0.000315	32.769	54319	44575	944920
Mbuti	Vietnam, Kinh	New Guinea Highlanders	Aru Manara 950BP	0.006877	0.000358	19.234	46668	40623	879016
Mbuti	Vietnam, Kinh	New Guinea Highlanders	Tanjung Pinang 2100BP	0.009193	0.000286	32.115	60215	50440	1063349
Mbuti	Vietnam, Kinh	New Guinea Highlanders	Uattamdi 1900BP	0.009856	0.000385	25.606	47766	39518	836850
Mbuti	Vietnam, Kinh	New Guinea Highlanders	Jareng Bori 450BP	0.006741	0.000353	19.105	43087	37583	816495
Mbuti	Vietnam, Kinh	New Guinea Highlanders	Komodo 750BP	0.010231	0.000544	18.822	6764	5556	118049
Mbuti	Vietnam, Kinh	New Guinea Highlanders	Liang Bua 2600BP	0.010903	0.000428	25.467	50260	41100	840137
Mbuti	Vietnam, Kinh	New Guinea Highlanders	Liang Toge 850BP	0.007044	0.000371	18.969	32317	28085	600824
Mbuti	Vietnam, Lachi	New Guinea Highlanders	Aru Manara 2150BP	0.009617	0.000325	29.559	28021	22950	527326
Mbuti	Vietnam, Lachi	New Guinea Highlanders	Aru Manara 950BP	0.006165	0.000372	16.594	24000	20978	490135
Mbuti	Vietnam, Lachi	New Guinea Highlanders	Tanjung Pinang 2100BP	0.008501	0.00029	29.292	31094	26045	593863
Mbuti	Vietnam, Lachi	New Guinea Highlanders	Uattamdi 1900BP	0.009137	0.000402	22.706	26412	21865	497665
Mbuti	Vietnam, Lachi	New Guinea Highlanders	Jareng Bori 450BP	0.005774	0.000359	16.075	22581	19895	465100
Mbuti	Vietnam, Lachi	New Guinea Highlanders	Komodo 750BP	0.009488	0.000632	15.015	3508	2883	65925
Mbuti	Vietnam, Lachi	New Guinea Highlanders	Liang Bua 2600BP	0.009777	0.000442	22.135	26411	21731	478670
Mbuti	Vietnam, Lachi	New Guinea Highlanders	Liang Toge 850BP	0.00673	0.00039	17.24	16950	14660	340236
Mbuti	Vietnam, Lahu	New Guinea Highlanders	Aru Manara 2150BP	0.008516	0.000306	27.831	27635	23144	527326
Mbuti	Vietnam, Lahu	New Guinea Highlanders	Aru Manara 950BP	0.005384	0.000351	15.348	23755	21116	490135
Mbuti	Vietnam, Lahu	New Guinea Highlanders	Tanjung Pinang 2100BP	0.007548	0.000273	27.664	30715	26233	593863
Mbuti	Vietnam, Lahu	New Guinea Highlanders	Uattamdi 1900BP	0.007961	0.000382	20.859	26033	22071	497665
Mbuti	Vietnam, Lahu	New Guinea Highlanders	Jareng Bori 450BP	0.005344	0.000348	15.363	22441	19956	465100
Mbuti	Vietnam, Lahu	New Guinea Highlanders	Komodo 750BP	0.008779	0.00062	14.161	3468	2889	65925
Mbuti	Vietnam, Lahu	New Guinea Highlanders	Liang Bua 2600BP	0.00886	0.000411	21.539	26122	21881	478670
Mbuti	Vietnam, Lahu	New Guinea Highlanders	Liang Toge 850BP	0.005884	0.000355	16.596	16756	14754	340236
Mbuti	Vietnam, Lolo	New Guinea Highlanders	Aru Manara 2150BP	0.00902	0.000323	27.891	27802	23045	527326
Mbuti	Vietnam, Lolo	New Guinea Highlanders	Aru Manara 950BP	0.005691	0.00036	15.804	23839	21050	490135
Mbuti	Vietnam, Lolo	New Guinea Highlanders	Tanjung Pinang 2100BP	0.00825	0.000286	28.798	30975	26076	593863
Mbuti	Vietnam, Lolo	New Guinea Highlanders	Uattamdi 1900BP	0.008632	0.000389	22.169	26220	21924	497665
Mbuti	Vietnam, Lolo	New Guinea Highlanders	Jareng Bori 450BP	0.005735	0.000349	16.422	22547	19879	465100
Mbuti	Vietnam, Lolo	New Guinea Highlanders	Komodo 750BP	0.009499	0.000638	14.889	3500	2874	65925
Mbuti	Vietnam, Lolo	New Guinea Highlanders	Liang Bua 2600BP	0.009905	0.000427	23.192	26425	21683	478670
Mbuti	Vietnam, Lolo	New Guinea Highlanders	Liang Toge 850BP	0.006354	0.000362	17.53	16867	14705	340236
Mbuti	Vietnam, Mang	New Guinea Highlanders	Aru Manara 2150BP	0.008184	0.000319	25.685	27533	23218	527326
Mbuti	Vietnam, Mang	New Guinea Highlanders	Aru Manara 950BP	0.005159	0.000357	14.447	23684	21155	490135
Mbuti	Vietnam, Mang	New Guinea Highlanders	Tanjung Pinang 2100BP	0.00726	0.000285	25.485	30613	26301	593863
Mbuti	Vietnam, Mang	New Guinea Highlanders	Uattamdi 1900BP	0.008252	0.000397	20.767	26140	22033	497665
Mbuti	Vietnam, Mang	New Guinea Highlanders	Jareng Bori 450BP	0.005527	0.000365	15.133	22481	19911	465100
Mbuti	Vietnam, Mang	New Guinea Highlanders	Komodo 750BP	0.009205	0.000629	14.629	3485	2878	65925
Mbuti	Vietnam, Mang	New Guinea Highlanders	Liang Bua 2600BP	0.009583	0.000427	22.435	26318	21731	478670
Mbuti	Vietnam, Mang	New Guinea Highlanders	Liang Toge 850BP	0.006074	0.000368	16.509	16820	14753	340236
Mbuti	Vietnam, Muong	New Guinea Highlanders	Aru Manara 2150BP	0.009303	0.000304	30.573	27911	23006	527326
Mbuti	Vietnam, Muong	New Guinea Highlanders	Aru Manara 950BP	0.005968	0.000344	17.35	23933	21008	490135
Mbuti	Vietnam, Muong	New Guinea Highlanders	Tanjung Pinang 2100BP	0.008419	0.000278	30.308	31048	26049	593863
Mbuti	Vietnam, Muong	New Guinea Highlanders	Uattamdi 1900BP	0.009077	0.000383	23.727	26384	21867	497665
Mbuti	Vietnam, Muong	New Guinea Highlanders	Jareng Bori 450BP	0.005734	0.000345	16.603	22561	19894	465100
Mbuti	Vietnam, Muong	New Guinea Highlanders	Komodo 750BP	0.009383	0.0006	15.646	3499	2881	65925
Mbuti	Vietnam, Muong	New Guinea Highlanders	Liang Bua 2600BP	0.00992	0.000417	23.781	26430	21681	478670
Mbuti	Vietnam, Muong	New Guinea Highlanders	Liang Toge 850BP	0.006628	0.000358	18.533	16918	14663	340236
Mbuti	Vietnam, Nung	New Guinea Highlanders	Aru Manara 2150BP	0.009359	0.000306	30.545	27936	23001	527326
Mbuti	Vietnam, Nung	New Guinea Highlanders	Aru Manara 950BP	0.006123	0.000352	17.407	23975	20974	490135
Mbuti	Vietnam, Nung	New Guinea Highlanders	Tanjung Pinang 2100BP	0.008351	0.00028	29.876	31044	26085	593863
Mbuti	Vietnam, Nung	New Guinea Highlanders	Uattamdi 1900BP	0.009147	0.00038	24.089	26413	21860	497665
Mbuti	Vietnam, Nung	New Guinea Highlanders	Jareng Bori 450BP	0.005854	0.000339	17.275	22618	19896	465100
Mbuti	Vietnam, Nung	New Guinea Highlanders	Komodo 750BP	0.009049	0.000606	14.934	3483	2886	65925
Mbuti	Vietnam, Nung	New Guinea Highlanders	Liang Bua 2600BP	0.009641	0.000411	23.478	26379	21764	478670
Mbuti	Vietnam, Nung	New Guinea Highlanders	Liang Toge 850BP	0.006458	0.00036	17.916	16905	14707	340236
Mbuti	Vietnam, Pathen	New Guinea Highlanders	Aru Manara 2150BP	0.009322	0.000313	29.779	27901	22985	527326
Mbuti	Vietnam, Pathen	New Guinea Highlanders	Aru Manara 950BP	0.006304	0.000357	17.679	24008	20918	490135
Mbuti	Vietnam, Pathen	New Guinea Highlanders	Tanjung Pinang 2100BP	0.008415	0.00028	30.055	31028	26031	593863
Mbuti	Vietnam, Pathen	New Guinea Highlanders	Uattamdi 1900BP	0.009027	0.000382	23.617	26346	21853	497665
Mbuti	Vietnam, Pathen	New Guinea Highlanders	Jareng Bori 450BP	0.005642	0.000358	15.77	22511	19887	465100
Mbuti	Vietnam, Pathen	New Guinea Highlanders	Komodo 750BP	0.008898	0.000617	14.429	3473	2887	65925
Mbuti	Vietnam, Pathen	New Guinea Highlanders	Liang Bua 2600BP	0.009439	0.000421	22.411	26281	21763	478670
Mbuti	Vietnam, Pathen	New Guinea Highlanders	Liang Toge 850BP	0.006517	0.00037	17.617	16899	14682	340236
Mbuti	Vietnam, Phula	New Guinea Highlanders	Aru Manara 2150BP	0.008804	0.000305	28.845	27736	23093	527326
Mbuti	Vietnam, Phula	New Guinea Highlanders	Aru Manara 950BP	0.005635	0.000345	16.327	23835	21073	490135
Mbuti	Vietnam, Phula	New Guinea Highlanders	Tanjung Pinang 2100BP	0.00778	0.000272	28.592	30811	26191	593863
Mbuti	Vietnam, Phula	New Guinea Highlanders	Uattamdi 1900BP	0.008383	0.000377	22.229	26164	21992	497665
Mbuti	Vietnam, Phula	New Guinea Highlanders	Jareng Bori 450BP	0.005468	0.000337	16.23	22481	19937	465100
Mbuti	Vietnam, Phula	New Guinea Highlanders	Komodo 750BP	0.009264	0.00061	15.182	3490	2879	65925
Mbuti	Vietnam, Phula	New Guinea Highlanders	Liang Bua 2600BP	0.009495	0.000407	23.33	26319	21774	478670
Mbuti	Vietnam, Phula	New Guinea Highlanders	Liang Toge 850BP	0.006275	0.000351	17.899	16850	14716	340236
Mbuti	Vietnam, Sila	New Guinea Highlanders	Aru Manara 2150BP	0.008097	0.000324	24.992	27515	23245	527326
Mbuti	Vietnam, Sila	New Guinea Highlanders	Aru Manara 950BP	0.005298	0.000358	14.78	23729	21132	490135
Mbuti	Vietnam, Sila	New Guinea Highlanders	Tanjung Pinang 2100BP	0.007274	0.000288	25.267	30631	26311	593863
Mbuti	Vietnam, Sila	New Guinea Highlanders	Uattamdi 1900BP	0.008047	0.000402	20.002	26054	22050	497665
Mbuti	Vietnam, Sila	New Guinea Highlanders	Jareng Bori 450BP	0.005342	0.000354	15.101	22417	19932	465100
Mbuti	Vietnam, Sila	New Guinea Highlanders	Komodo 750BP	0.008455	0.000634	13.326	3457	2900	65925
Mbuti	Vietnam, Sila	New Guinea Highlanders	Liang Bua 2600BP	0.00848	0.000423	20.027	26007	21947	478670
Mbuti	Vietnam, Sila	New Guinea Highlanders	Liang Toge 850BP	0.005631	0.000371	15.188	16708	14792	340236
Mbuti	Vietnam, Tay	New Guinea Highlanders	Aru Manara 2150BP	0.009334	0.000306	30.512	27909	22987	527326
Mbuti	Vietnam, Tay	New Guinea Highlanders	Aru Manara 950BP	0.006069	0.000346	17.525	23944	20969	490135
Mbuti	Vietnam, Tay	New Guinea Highlanders	Tanjung Pinang 2100BP	0.008311	0.000276	30.103	31003	26067	593863
Mbuti	Vietnam, Tay	New Guinea Highlanders	Uattamdi 1900BP	0.00899	0.000375	23.965	26346	21872	497665
Mbuti	Vietnam, Tay	New Guinea Highlanders	Jareng Bori 450BP	0.005815	0.000342	17.021	22570	19865	465100
Mbuti	Vietnam, Tay	New Guinea Highlanders	Komodo 750BP	0.009428	0.000608	15.502	3499	2877	65925
Mbuti	Vietnam, Tay	New Guinea Highlanders	Liang Bua 2600BP	0.009761	0.000405	24.125	26391	21719	478670
Mbuti	Vietnam, Tay	New Guinea Highlanders	Liang Toge 850BP	0.00653	0.000352	18.55	16885	14663	340236
Mbuti	Vietnam, Thai	New Guinea Highlanders	Aru Manara 2150BP	0.009274	0.000306	30.296	27919	23029	527326
Mbuti	Vietnam, Thai	New Guinea Highlanders	Aru Manara 950BP	0.00612	0.000349	17.538	23994	20995	490135
Mbuti	Vietnam, Thai	New Guinea Highlanders	Tanjung Pinang 2100BP	0.008201	0.000274	29.879	31000	26130	593863
Mbuti	Vietnam, Thai	New Guinea Highlanders	Uattamdi 1900BP	0.008745	0.000382	22.908	26305	21953	497665
Mbuti	Vietnam, Thai	New Guinea Highlanders	Jareng Bori 450BP	0.00586	0.000341	17.166	22618	19892	465100
Mbuti	Vietnam, Thai	New Guinea Highlanders	Komodo 750BP	0.009361	0.000614	15.248	3501	2884	65925
Mbuti	Vietnam, Thai	New Guinea Highlanders	Liang Bua 2600BP	0.009939	0.000408	24.384	26468	21710	478670
Mbuti	Vietnam, Thai	New Guinea Highlanders	Liang Toge 850BP	0.006636	0.000351	18.898	16943	14685	340236
Mbuti	Cambodia, Cambodian	New Guinea Highlanders	Aru Manara 2150BP	0.008588	0.000306	28.054	53225	45114	944511
Mbuti	Cambodia, Cambodian	New Guinea Highlanders	Aru Manara 950BP	0.005065	0.000351	14.422	45647	41196	878634
Mbuti	Cambodia, Cambodian	New Guinea Highlanders	Tanjung Pinang 2100BP	0.007449	0.000286	26.064	59024	51107	1062847
Mbuti	Cambodia, Cambodian	New Guinea Highlanders	Uattamdi 1900BP	0.008064	0.000386	20.884	46772	40027	836467
Mbuti	Cambodia, Cambodian	New Guinea Highlanders	Jareng Bori 450BP	0.005734	0.000346	16.572	42558	37879	816129
Mbuti	Cambodia, Cambodian	New Guinea Highlanders	Komodo 750BP	0.009191	0.000533	17.244	6674	5590	117993
Mbuti	Cambodia, Cambodian	New Guinea Highlanders	Liang Bua 2600BP	0.010123	0.00042	24.12	49784	41283	839746
Mbuti	Cambodia, Cambodian	New Guinea Highlanders	Liang Toge 850BP	0.006161	0.000357	17.256	31908	28209	600536
Mbuti	Thailand, Htin Mal	New Guinea Highlanders	Aru Manara 2150BP	0.00833	0.000344	24.216	26457	22494	475768
Mbuti	Thailand, Htin Mal	New Guinea Highlanders	Aru Manara 950BP	0.005229	0.000383	13.649	22779	20469	441810
Mbuti	Thailand, Htin Mal	New Guinea Highlanders	Tanjung Pinang 2100BP	0.007511	0.000308	24.346	29475	25448	536263
Mbuti	Thailand, Htin Mal	New Guinea Highlanders	Uattamdi 1900BP	0.008302	0.000422	19.652	25106	21370	450016
Mbuti	Thailand, Htin Mal	New Guinea Highlanders	Jareng Bori 450BP	0.005532	0.000398	13.911	21604	19284	419445
Mbuti	Thailand, Htin Mal	New Guinea Highlanders	Komodo 750BP	0.009125	0.000675	13.521	3337	2795	59381
Mbuti	Thailand, Htin Mal	New Guinea Highlanders	Liang Bua 2600BP	0.010251	0.000464	22.11	25419	20992	431848
Mbuti	Thailand, Htin Mal	New Guinea Highlanders	Liang Toge 850BP	0.005848	0.000397	14.73	16088	14296	306463
Mbuti	Thailand, Mlabri	New Guinea Highlanders	Aru Manara 2150BP	0.007578	0.000409	18.547	26247	22642	475740
Mbuti	Thailand, Mlabri	New Guinea Highlanders	Aru Manara 950BP	0.005226	0.000448	11.675	22738	20429	441784
Mbuti	Thailand, Mlabri	New Guinea Highlanders	Tanjung Pinang 2100BP	0.007069	0.000366	19.309	29321	25531	536231
Mbuti	Thailand, Mlabri	New Guinea Highlanders	Uattamdi 1900BP	0.008004	0.000502	15.951	24957	21355	449993
Mbuti	Thailand, Mlabri	New Guinea Highlanders	Jareng Bori 450BP	0.005223	0.000459	11.373	21537	19346	419421
Mbuti	Thailand, Mlabri	New Guinea Highlanders	Komodo 750BP	0.009063	0.000806	11.242	3329	2791	59377
Mbuti	Thailand, Mlabri	New Guinea Highlanders	Liang Bua 2600BP	0.010068	0.000547	18.393	25350	21003	431823
Mbuti	Thailand, Mlabri	New Guinea Highlanders	Liang Toge 850BP	0.005996	0.000484	12.39	16105	14268	306445
Mbuti	Thailand, Thai	New Guinea Highlanders	Aru Manara 2150BP	0.008581	0.000304	28.261	53206	45101	944494
Mbuti	Thailand, Thai	New Guinea Highlanders	Aru Manara 950BP	0.005507	0.000356	15.49	45824	40985	878606
Mbuti	Thailand, Thai	New Guinea Highlanders	Tanjung Pinang 2100BP	0.007791	0.000275	28.302	59181	50900	1062810
Mbuti	Thailand, Thai	New Guinea Highlanders	Uattamdi 1900BP	0.008383	0.000375	22.334	46920	39908	836437
Mbuti	Thailand, Thai	New Guinea Highlanders	Jareng Bori 450BP	0.00545	0.00035	15.578	42389	37941	816096
Mbuti	Thailand, Thai	New Guinea Highlanders	Komodo 750BP	0.008962	0.000539	16.625	6654	5596	117990
Mbuti	Thailand, Thai	New Guinea Highlanders	Liang Bua 2600BP	0.009551	0.000401	23.83	49462	41441	839723
Mbuti	Thailand, Thai	New Guinea Highlanders	Liang Toge 850BP	0.006038	0.000348	17.357	31868	28242	600518
Mbuti	China, Dai	New Guinea Highlanders	Aru Manara 2150BP	0.010383	0.000317	32.75	55193	45247	957838
Mbuti	China, Dai	New Guinea Highlanders	Aru Manara 950BP	0.006781	0.000366	18.538	47313	41274	890452
Mbuti	China, Dai	New Guinea Highlanders	Tanjung Pinang 2100BP	0.00924	0.000281	32.898	61256	51285	1079102
Mbuti	China, Dai	New Guinea Highlanders	Uattamdi 1900BP	0.009889	0.000395	25.044	48417	40045	846535
Mbuti	China, Dai	New Guinea Highlanders	Jareng Bori 450BP	0.006626	0.000352	18.832	43672	38196	826594
Mbuti	China, Dai	New Guinea Highlanders	Komodo 750BP	0.010142	0.000528	19.195	6850	5639	119483
Mbuti	China, Dai	New Guinea Highlanders	Liang Bua 2600BP	0.010916	0.000429	25.442	51007	41720	850756
Mbuti	China, Dai	New Guinea Highlanders	Liang Toge 850BP	0.007295	0.000362	20.133	32876	28439	608333
Mbuti	China, Daur	New Guinea Highlanders	Aru Manara 2150BP	0.008814	0.000333	26.505	53302	44987	943398
Mbuti	China, Daur	New Guinea Highlanders	Aru Manara 950BP	0.005533	0.000381	14.529	45786	40930	877603
Mbuti	China, Daur	New Guinea Highlanders	Tanjung Pinang 2100BP	0.007756	0.000302	25.662	59100	50867	1061568
Mbuti	China, Daur	New Guinea Highlanders	Uattamdi 1900BP	0.008701	0.000417	20.883	47018	39748	835559
Mbuti	China, Daur	New Guinea Highlanders	Jareng Bori 450BP	0.005365	0.000358	14.972	42297	37924	815214
Mbuti	China, Daur	New Guinea Highlanders	Komodo 750BP	0.008487	0.000562	15.092	6611	5611	117857
Mbuti	China, Daur	New Guinea Highlanders	Liang Bua 2600BP	0.008623	0.00043	20.037	48944	41711	838799
Mbuti	China, Daur	New Guinea Highlanders	Liang Toge 850BP	0.006331	0.000382	16.573	31926	28128	599860
Mbuti	China, Han	New Guinea Highlanders	Aru Manara 2150BP	0.010007	0.000314	31.853	54975	45390	957840
Mbuti	China, Han	New Guinea Highlanders	Aru Manara 950BP	0.006474	0.00037	17.512	47138	41374	890451
Mbuti	China, Han	New Guinea Highlanders	Tanjung Pinang 2100BP	0.008832	0.00029	30.458	61022	51491	1079098
Mbuti	China, Han	New Guinea Highlanders	Uattamdi 1900BP	0.00929	0.000391	23.745	48112	40248	846533
Mbuti	China, Han	New Guinea Highlanders	Jareng Bori 450BP	0.006073	0.00035	17.334	43381	38361	826592
Mbuti	China, Han	New Guinea Highlanders	Komodo 750BP	0.009309	0.000534	17.449	6797	5685	119482
Mbuti	China, Han	New Guinea Highlanders	Liang Bua 2600BP	0.009836	0.000418	23.512	50457	42089	850755
Mbuti	China, Han	New Guinea Highlanders	Liang Toge 850BP	0.00703	0.000363	19.379	32777	28500	608335
Mbuti	China, Hezhen	New Guinea Highlanders	Aru Manara 2150BP	0.008737	0.000321	27.253	53331	45079	944519
Mbuti	China, Hezhen	New Guinea Highlanders	Aru Manara 950BP	0.005531	0.000367	15.083	45906	41046	878640
Mbuti	China, Hezhen	New Guinea Highlanders	Tanjung Pinang 2100BP	0.007758	0.000293	26.495	59246	51001	1062855
Mbuti	China, Hezhen	New Guinea Highlanders	Uattamdi 1900BP	0.008227	0.000385	21.362	46873	39991	836468
Mbuti	China, Hezhen	New Guinea Highlanders	Jareng Bori 450BP	0.005331	0.00036	14.79	42348	37997	816137
Mbuti	China, Hezhen	New Guinea Highlanders	Komodo 750BP	0.008746	0.000558	15.671	6643	5611	117993
Mbuti	China, Hezhen	New Guinea Highlanders	Liang Bua 2600BP	0.008669	0.00042	20.629	49073	41793	839752
Mbuti	China, Hezhen	New Guinea Highlanders	Liang Toge 850BP	0.006044	0.000368	16.42	31878	28249	600539
Mbuti	China, Lahu	New Guinea Highlanders	Aru Manara 2150BP	0.009414	0.000333	28.283	53789	44897	944492
Mbuti	China, Lahu	New Guinea Highlanders	Aru Manara 950BP	0.005818	0.00037	15.744	46117	41005	878614
Mbuti	China, Lahu	New Guinea Highlanders	Tanjung Pinang 2100BP	0.008259	0.000298	27.693	59602	50825	1062829
Mbuti	China, Lahu	New Guinea Highlanders	Uattamdi 1900BP	0.009039	0.000406	22.245	47323	39762	836441
Mbuti	China, Lahu	New Guinea Highlanders	Jareng Bori 450BP	0.00593	0.000372	15.941	42698	37858	816112
Mbuti	China, Lahu	New Guinea Highlanders	Komodo 750BP	0.009287	0.000563	16.509	6701	5605	117992
Mbuti	China, Lahu	New Guinea Highlanders	Liang Bua 2600BP	0.010324	0.000435	23.72	49955	41285	839731
Mbuti	China, Lahu	New Guinea Highlanders	Liang Toge 850BP	0.006716	0.000384	17.471	32177	28144	600526
Mbuti	China, Miao	New Guinea Highlanders	Aru Manara 2150BP	0.010015	0.000334	29.971	54180	44721	944521
Mbuti	China, Miao	New Guinea Highlanders	Aru Manara 950BP	0.006345	0.000381	16.647	46405	40830	878633
Mbuti	China, Miao	New Guinea Highlanders	Tanjung Pinang 2100BP	0.008913	0.000299	29.779	60068	50595	1062846
Mbuti	China, Miao	New Guinea Highlanders	Uattamdi 1900BP	0.00978	0.000409	23.924	47732	39551	836466
Mbuti	China, Miao	New Guinea Highlanders	Jareng Bori 450BP	0.006235	0.000361	17.27	42875	37787	816128
Mbuti	China, Miao	New Guinea Highlanders	Komodo 750BP	0.009505	0.000566	16.793	6718	5597	117990
Mbuti	China, Miao	New Guinea Highlanders	Liang Bua 2600BP	0.010281	0.000442	23.272	49973	41340	839748
Mbuti	China, Miao	New Guinea Highlanders	Liang Toge 850BP	0.006841	0.000387	17.694	32245	28137	600541
Mbuti	China, Mongola	New Guinea Highlanders	Aru Manara 2150BP	0.009012	0.000321	28.091	53481	44969	944524
Mbuti	China, Mongola	New Guinea Highlanders	Aru Manara 950BP	0.005565	0.000359	15.493	45915	41025	878644
Mbuti	China, Mongola	New Guinea Highlanders	Tanjung Pinang 2100BP	0.007952	0.000281	28.298	59329	50877	1062857
Mbuti	China, Mongola	New Guinea Highlanders	Uattamdi 1900BP	0.008443	0.000404	20.894	46978	39915	836463
Mbuti	China, Mongola	New Guinea Highlanders	Jareng Bori 450BP	0.005615	0.000344	16.341	42436	37853	816132
Mbuti	China, Mongola	New Guinea Highlanders	Komodo 750BP	0.008526	0.000554	15.385	6649	5643	117995
Mbuti	China, Mongola	New Guinea Highlanders	Liang Bua 2600BP	0.008773	0.000421	20.852	49093	41726	839754
Mbuti	China, Mongola	New Guinea Highlanders	Liang Toge 850BP	0.006354	0.000359	17.706	31965	28149	600546
Mbuti	China, Naxi	New Guinea Highlanders	Aru Manara 2150BP	0.008942	0.000317	28.211	53524	45078	944549
Mbuti	China, Naxi	New Guinea Highlanders	Aru Manara 950BP	0.0057	0.000363	15.685	46089	41080	878661
Mbuti	China, Naxi	New Guinea Highlanders	Tanjung Pinang 2100BP	0.007765	0.000286	27.122	59326	51073	1062887
Mbuti	China, Naxi	New Guinea Highlanders	Uattamdi 1900BP	0.008301	0.000379	21.915	47003	40060	836486
Mbuti	China, Naxi	New Guinea Highlanders	Jareng Bori 450BP	0.005455	0.000353	15.462	42475	38023	816155
Mbuti	China, Naxi	New Guinea Highlanders	Komodo 750BP	0.008926	0.000562	15.88	6670	5617	117993
Mbuti	China, Naxi	New Guinea Highlanders	Liang Bua 2600BP	0.008943	0.00042	21.301	49310	41800	839771
Mbuti	China, Naxi	New Guinea Highlanders	Liang Toge 850BP	0.006229	0.000365	17.09	32041	28300	600553
Mbuti	China, Oroqen	New Guinea Highlanders	Aru Manara 2150BP	0.008763	0.000329	26.638	53377	45101	944498
Mbuti	China, Oroqen	New Guinea Highlanders	Aru Manara 950BP	0.005327	0.000374	14.236	45828	41148	878617
Mbuti	China, Oroqen	New Guinea Highlanders	Tanjung Pinang 2100BP	0.00752	0.0003	25.029	59092	51100	1062820
Mbuti	China, Oroqen	New Guinea Highlanders	Uattamdi 1900BP	0.008165	0.000407	20.042	46868	40038	836439
Mbuti	China, Oroqen	New Guinea Highlanders	Jareng Bori 450BP	0.005254	0.000353	14.864	42304	38016	816105
Mbuti	China, Oroqen	New Guinea Highlanders	Komodo 750BP	0.008123	0.000549	14.783	6609	5650	117992
Mbuti	China, Oroqen	New Guinea Highlanders	Liang Bua 2600BP	0.008449	0.000444	19.04	49004	41909	839732
Mbuti	China, Oroqen	New Guinea Highlanders	Liang Toge 850BP	0.006019	0.000369	16.321	31922	28308	600536
Mbuti	China, She	New Guinea Highlanders	Aru Manara 2150BP	0.010329	0.000319	32.386	54330	44574	944447
Mbuti	China, She	New Guinea Highlanders	Aru Manara 950BP	0.006624	0.000376	17.631	46550	40730	878577
Mbuti	China, She	New Guinea Highlanders	Tanjung Pinang 2100BP	0.009146	0.000289	31.689	60204	50484	1062773
Mbuti	China, She	New Guinea Highlanders	Uattamdi 1900BP	0.009873	0.000396	24.961	47764	39506	836415
Mbuti	China, She	New Guinea Highlanders	Jareng Bori 450BP	0.006647	0.000365	18.227	43036	37611	816074
Mbuti	China, She	New Guinea Highlanders	Komodo 750BP	0.009969	0.000569	17.534	6746	5570	117986
Mbuti	China, She	New Guinea Highlanders	Liang Bua 2600BP	0.010327	0.000427	24.157	49997	41325	839697
Mbuti	China, She	New Guinea Highlanders	Liang Toge 850BP	0.007112	0.000377	18.842	32356	28085	600502
Mbuti	China, Tu	New Guinea Highlanders	Aru Manara 2150BP	0.008513	0.00031	27.5	53171	45131	944493
Mbuti	China, Tu	New Guinea Highlanders	Aru Manara 950BP	0.005576	0.000362	15.383	45892	40993	878611
Mbuti	China, Tu	New Guinea Highlanders	Tanjung Pinang 2100BP	0.007472	0.000281	26.558	58992	51051	1062824
Mbuti	China, Tu	New Guinea Highlanders	Uattamdi 1900BP	0.007902	0.000371	21.311	46680	40071	836455
Mbuti	China, Tu	New Guinea Highlanders	Jareng Bori 450BP	0.005486	0.000344	15.959	42369	37892	816110
Mbuti	China, Tu	New Guinea Highlanders	Komodo 750BP	0.008179	0.000536	15.252	6602	5637	117991
Mbuti	China, Tu	New Guinea Highlanders	Liang Bua 2600BP	0.00842	0.000404	20.842	48928	41857	839734
Mbuti	China, Tu	New Guinea Highlanders	Liang Toge 850BP	0.006149	0.000361	17.04	31886	28194	600525
Mbuti	China, Tujia	New Guinea Highlanders	Aru Manara 2150BP	0.010223	0.000366	27.903	53874	44284	938017
Mbuti	China, Tujia	New Guinea Highlanders	Aru Manara 950BP	0.006377	0.0004	15.931	46092	40527	872691
Mbuti	China, Tujia	New Guinea Highlanders	Tanjung Pinang 2100BP	0.00915	0.000323	28.298	59770	50115	1055242
Mbuti	China, Tujia	New Guinea Highlanders	Uattamdi 1900BP	0.009794	0.000436	22.441	47337	39205	830342
Mbuti	China, Tujia	New Guinea Highlanders	Jareng Bori 450BP	0.006636	0.000401	16.551	42743	37365	810512
Mbuti	China, Tujia	New Guinea Highlanders	Komodo 750BP	0.0095	0.000616	15.416	6678	5565	117130
Mbuti	China, Tujia	New Guinea Highlanders	Liang Bua 2600BP	0.010061	0.000473	21.263	49530	41139	833949
Mbuti	China, Tujia	New Guinea Highlanders	Liang Toge 850BP	0.006866	0.000412	16.677	32055	27961	596341
Mbuti	China, Xibo	New Guinea Highlanders	Aru Manara 2150BP	0.009079	0.000319	28.445	53436	44861	944499
Mbuti	China, Xibo	New Guinea Highlanders	Aru Manara 950BP	0.005522	0.000376	14.668	45806	40955	878617
Mbuti	China, Xibo	New Guinea Highlanders	Tanjung Pinang 2100BP	0.008017	0.000302	26.553	59301	50780	1062829
Mbuti	China, Xibo	New Guinea Highlanders	Uattamdi 1900BP	0.008632	0.000401	21.502	47011	39791	836443
Mbuti	China, Xibo	New Guinea Highlanders	Jareng Bori 450BP	0.005643	0.000355	15.885	42435	37830	816111
Mbuti	China, Xibo	New Guinea Highlanders	Komodo 750BP	0.00873	0.000566	15.418	6643	5612	117990
Mbuti	China, Xibo	New Guinea Highlanders	Liang Bua 2600BP	0.008753	0.000415	21.078	49037	41687	839731
Mbuti	China, Xibo	New Guinea Highlanders	Liang Toge 850BP	0.006296	0.000362	17.404	31947	28166	600531
Mbuti	China, Yi	New Guinea Highlanders	Aru Manara 2150BP	0.009043	0.000324	27.896	53644	45102	944495
Mbuti	China, Yi	New Guinea Highlanders	Aru Manara 950BP	0.005644	0.000369	15.301	46074	41115	878616
Mbuti	China, Yi	New Guinea Highlanders	Tanjung Pinang 2100BP	0.007963	0.000291	27.357	59498	51035	1062826
Mbuti	China, Yi	New Guinea Highlanders	Uattamdi 1900BP	0.008627	0.000394	21.923	47189	39973	836442
Mbuti	China, Yi	New Guinea Highlanders	Jareng Bori 450BP	0.005696	0.000358	15.899	42625	37977	816110
Mbuti	China, Yi	New Guinea Highlanders	Komodo 750BP	0.008717	0.00057	15.288	6654	5626	117981
Mbuti	China, Yi	New Guinea Highlanders	Liang Bua 2600BP	0.009284	0.000423	21.938	49492	41696	839728
Mbuti	China, Yi	New Guinea Highlanders	Liang Toge 850BP	0.006502	0.000365	17.831	32123	28218	600526
Mbuti	Bangladesh, Bengali	New Guinea Highlanders	Aru Manara 2150BP	0.002615	0.000269	9.719	49274	46804	944511
Mbuti	Bangladesh, Bengali	New Guinea Highlanders	Aru Manara 950BP	0.001247	0.000302	4.133	43077	41981	878633
Mbuti	Bangladesh, Bengali	New Guinea Highlanders	Tanjung Pinang 2100BP	0.001961	0.00023	8.515	54866	52782	1062846
Mbuti	Bangladesh, Bengali	New Guinea Highlanders	Uattamdi 1900BP	0.002222	0.000316	7.02	43359	41500	836459
Mbuti	Bangladesh, Bengali	New Guinea Highlanders	Jareng Bori 450BP	0.001673	0.000295	5.671	40036	38671	816123
Mbuti	Bangladesh, Bengali	New Guinea Highlanders	Komodo 750BP	0.003622	0.000483	7.496	6204	5777	117991
Mbuti	Bangladesh, Bengali	New Guinea Highlanders	Liang Bua 2600BP	0.002479	0.000345	7.179	45400	43318	839744
Mbuti	Bangladesh, Bengali	New Guinea Highlanders	Liang Toge 850BP	0.001739	0.000308	5.652	29942	28898	600535
Mbuti	India, Bondo	New Guinea Highlanders	Aru Manara 2150BP	0.003317	0.000323	10.268	25170	23499	503743
Mbuti	India, Bondo	New Guinea Highlanders	Aru Manara 950BP	0.001561	0.000374	4.17	21916	21185	468416
Mbuti	India, Bondo	New Guinea Highlanders	Tanjung Pinang 2100BP	0.002717	0.000281	9.664	28043	26504	566470
Mbuti	India, Bondo	New Guinea Highlanders	Uattamdi 1900BP	0.002889	0.000382	7.565	23738	22364	475833
Mbuti	India, Bondo	New Guinea Highlanders	Jareng Bori 450BP	0.002177	0.000372	5.86	20863	19895	444566
Mbuti	India, Bondo	New Guinea Highlanders	Komodo 750BP	0.003638	0.000643	5.662	3156	2926	63069
Mbuti	India, Bondo	New Guinea Highlanders	Liang Bua 2600BP	0.003807	0.000437	8.712	23886	22144	457632
Mbuti	India, Bondo	New Guinea Highlanders	Liang Toge 850BP	0.002631	0.000377	6.972	15575	14719	325400
Mbuti	India, Brahmin	New Guinea Highlanders	Aru Manara 2150BP	0.002094	0.00029	7.211	48446	46482	938069
Mbuti	India, Brahmin	New Guinea Highlanders	Aru Manara 950BP	0.00104	0.000338	3.078	42552	41644	872741
Mbuti	India, Brahmin	New Guinea Highlanders	Tanjung Pinang 2100BP	0.001564	0.000262	5.963	54014	52364	1055307
Mbuti	India, Brahmin	New Guinea Highlanders	Uattamdi 1900BP	0.001662	0.000345	4.821	42601	41220	830388
Mbuti	India, Brahmin	New Guinea Highlanders	Jareng Bori 450BP	0.001133	0.000322	3.521	39350	38432	810558
Mbuti	India, Brahmin	New Guinea Highlanders	Komodo 750BP	0.002413	0.000544	4.438	6071	5788	117136
Mbuti	India, Brahmin	New Guinea Highlanders	Liang Bua 2600BP	0.002074	0.000385	5.38	44738	43008	834003
Mbuti	India, Brahmin	New Guinea Highlanders	Liang Toge 850BP	0.001228	0.000353	3.475	29469	28737	596386
Mbuti	India, Irula	New Guinea Highlanders	Aru Manara 2150BP	0.001841	0.000294	6.264	48489	46762	938071
Mbuti	India, Irula	New Guinea Highlanders	Aru Manara 950BP	0.000948	0.000343	2.765	42634	41806	872738
Mbuti	India, Irula	New Guinea Highlanders	Tanjung Pinang 2100BP	0.001353	0.000266	5.089	54080	52652	1055308
Mbuti	India, Irula	New Guinea Highlanders	Uattamdi 1900BP	0.001334	0.000359	3.717	42624	41516	830391
Mbuti	India, Irula	New Guinea Highlanders	Jareng Bori 450BP	0.001214	0.00034	3.573	39560	38575	810562
Mbuti	India, Irula	New Guinea Highlanders	Komodo 750BP	0.002637	0.000511	5.157	6071	5762	117146
Mbuti	India, Irula	New Guinea Highlanders	Liang Bua 2600BP	0.001684	0.000405	4.159	44710	43306	834002
Mbuti	India, Irula	New Guinea Highlanders	Liang Toge 850BP	0.001526	0.000368	4.141	29690	28780	596395
Mbuti	India, Juang	New Guinea Highlanders	Aru Manara 2150BP	0.003709	0.000296	12.545	23247	21637	434356
Mbuti	India, Juang	New Guinea Highlanders	Aru Manara 950BP	0.002125	0.000332	6.399	20283	19425	403680
Mbuti	India, Juang	New Guinea Highlanders	Tanjung Pinang 2100BP	0.002999	0.000252	11.904	25878	24412	489006
Mbuti	India, Juang	New Guinea Highlanders	Uattamdi 1900BP	0.003534	0.00034	10.381	22050	20597	411109
Mbuti	India, Juang	New Guinea Highlanders	Jareng Bori 450BP	0.002461	0.000319	7.724	19267	18324	383288
Mbuti	India, Juang	New Guinea Highlanders	Komodo 750BP	0.004361	0.000601	7.256	2925	2688	54337
Mbuti	India, Juang	New Guinea Highlanders	Liang Bua 2600BP	0.004245	0.000393	10.788	22089	20414	394594
Mbuti	India, Juang	New Guinea Highlanders	Liang Toge 850BP	0.002638	0.000331	7.978	14294	13554	280457
Mbuti	India, Kapu	New Guinea Highlanders	Aru Manara 2150BP	0.002075	0.000305	6.8	48688	46742	938084
Mbuti	India, Kapu	New Guinea Highlanders	Aru Manara 950BP	0.000942	0.000354	2.658	42733	41911	872748
Mbuti	India, Kapu	New Guinea Highlanders	Tanjung Pinang 2100BP	0.001569	0.000267	5.868	54332	52676	1055317
Mbuti	India, Kapu	New Guinea Highlanders	Uattamdi 1900BP	0.001558	0.000357	4.363	42790	41497	830410
Mbuti	India, Kapu	New Guinea Highlanders	Jareng Bori 450BP	0.00113	0.000331	3.416	39609	38693	810572
Mbuti	India, Kapu	New Guinea Highlanders	Komodo 750BP	0.002539	0.000525	4.832	6106	5809	117151
Mbuti	India, Kapu	New Guinea Highlanders	Liang Bua 2600BP	0.001405	0.000389	3.616	44700	43528	834015
Mbuti	India, Kapu	New Guinea Highlanders	Liang Toge 850BP	0.001199	0.000347	3.451	29631	28916	596393
Mbuti	India, Kashmiri Pandit	New Guinea Highlanders	Aru Manara 2150BP	0.002278	0.000346	6.586	48326	46196	934881
Mbuti	India, Kashmiri Pandit	New Guinea Highlanders	Aru Manara 950BP	0.000866	0.000412	2.101	42220	41467	869701
Mbuti	India, Kashmiri Pandit	New Guinea Highlanders	Tanjung Pinang 2100BP	0.001691	0.000295	5.726	53866	52087	1051899
Mbuti	India, Kashmiri Pandit	New Guinea Highlanders	Uattamdi 1900BP	0.001931	0.000413	4.673	42576	40978	827589
Mbuti	India, Kashmiri Pandit	New Guinea Highlanders	Jareng Bori 450BP	0.001044	0.000377	2.77	39108	38264	807718
Mbuti	India, Kashmiri Pandit	New Guinea Highlanders	Komodo 750BP	0.002911	0.000629	4.629	6060	5721	116717
Mbuti	India, Kashmiri Pandit	New Guinea Highlanders	Liang Bua 2600BP	0.001746	0.000447	3.904	44385	42934	831076
Mbuti	India, Kashmiri Pandit	New Guinea Highlanders	Liang Toge 850BP	0.001348	0.000427	3.159	29363	28562	594196
Mbuti	India, Kharia	New Guinea Highlanders	Aru Manara 2150BP	0.003681	0.000369	9.966	49528	46086	934989
Mbuti	India, Kharia	New Guinea Highlanders	Aru Manara 950BP	0.002118	0.000423	5.006	43255	41413	869777
Mbuti	India, Kharia	New Guinea Highlanders	Tanjung Pinang 2100BP	0.002916	0.000333	8.764	55059	51991	1052039
Mbuti	India, Kharia	New Guinea Highlanders	Uattamdi 1900BP	0.002971	0.000449	6.623	43367	40908	827686
Mbuti	India, Kharia	New Guinea Highlanders	Jareng Bori 450BP	0.002121	0.000404	5.246	40031	38319	807767
Mbuti	India, Kharia	New Guinea Highlanders	Komodo 750BP	0.003254	0.000628	5.18	6098	5719	116699
Mbuti	India, Kharia	New Guinea Highlanders	Liang Bua 2600BP	0.00395	0.000487	8.104	45871	42588	831123
Mbuti	India, Kharia	New Guinea Highlanders	Liang Toge 850BP	0.002599	0.000428	6.08	30083	28538	594190
Mbuti	India, Khonda Dora	New Guinea Highlanders	Aru Manara 2150BP	0.003928	0.00035	11.207	49918	46238	936952
Mbuti	India, Khonda Dora	New Guinea Highlanders	Aru Manara 950BP	0.002057	0.000391	5.263	43493	41700	871734
Mbuti	India, Khonda Dora	New Guinea Highlanders	Tanjung Pinang 2100BP	0.003274	0.000316	10.361	55548	52097	1054020
Mbuti	India, Khonda Dora	New Guinea Highlanders	Uattamdi 1900BP	0.003601	0.00045	7.998	44004	41018	829409
Mbuti	India, Khonda Dora	New Guinea Highlanders	Jareng Bori 450BP	0.002034	0.000441	4.608	40194	38548	809600
Mbuti	India, Khonda Dora	New Guinea Highlanders	Komodo 750BP	0.004347	0.000642	6.773	6254	5745	117013
Mbuti	India, Khonda Dora	New Guinea Highlanders	Liang Bua 2600BP	0.004586	0.000486	9.446	46405	42585	833014
Mbuti	India, Khonda Dora	New Guinea Highlanders	Liang Toge 850BP	0.003204	0.000426	7.517	30464	28556	595672
Mbuti	India, Madiga	New Guinea Highlanders	Aru Manara 2150BP	0.002015	0.000306	6.583	48734	46844	938085
Mbuti	India, Madiga	New Guinea Highlanders	Aru Manara 950BP	0.000631	0.000345	1.829	42572	42021	872756
Mbuti	India, Madiga	New Guinea Highlanders	Tanjung Pinang 2100BP	0.001361	0.000273	4.992	54214	52777	1055322
Mbuti	India, Madiga	New Guinea Highlanders	Uattamdi 1900BP	0.001528	0.000351	4.352	42780	41511	830410
Mbuti	India, Madiga	New Guinea Highlanders	Jareng Bori 450BP	0.001267	0.000324	3.914	39627	38600	810577
Mbuti	India, Madiga	New Guinea Highlanders	Komodo 750BP	0.002861	0.000529	5.413	6115	5779	117150
Mbuti	India, Madiga	New Guinea Highlanders	Liang Bua 2600BP	0.001571	0.000395	3.98	44729	43419	834017
Mbuti	India, Madiga	New Guinea Highlanders	Liang Toge 850BP	0.001159	0.000361	3.212	29627	28936	596394
Mbuti	India, Mala	New Guinea Highlanders	Aru Manara 2150BP	0.001712	0.000297	5.759	48524	46918	938129
Mbuti	India, Mala	New Guinea Highlanders	Aru Manara 950BP	0.000958	0.000326	2.943	42722	41886	872789
Mbuti	India, Mala	New Guinea Highlanders	Tanjung Pinang 2100BP	0.001237	0.000252	4.918	54148	52842	1055374
Mbuti	India, Mala	New Guinea Highlanders	Uattamdi 1900BP	0.001248	0.000341	3.661	42674	41638	830446
Mbuti	India, Mala	New Guinea Highlanders	Jareng Bori 450BP	0.000976	0.000307	3.177	39540	38749	810616
Mbuti	India, Mala	New Guinea Highlanders	Komodo 750BP	0.001978	0.000506	3.907	6052	5820	117153
Mbuti	India, Mala	New Guinea Highlanders	Liang Bua 2600BP	0.001311	0.000373	3.513	44653	43560	834052
Mbuti	India, Mala	New Guinea Highlanders	Liang Toge 850BP	0.001219	0.000346	3.526	29652	28924	596421
Mbuti	India, Nicobarese	New Guinea Highlanders	Aru Manara 2150BP	0.008012	0.000364	22.004	24457	20977	434356
Mbuti	India, Nicobarese	New Guinea Highlanders	Aru Manara 950BP	0.004989	0.000411	12.146	21060	19046	403680
Mbuti	India, Nicobarese	New Guinea Highlanders	Tanjung Pinang 2100BP	0.007061	0.000318	22.174	27198	23745	489006
Mbuti	India, Nicobarese	New Guinea Highlanders	Uattamdi 1900BP	0.008163	0.000442	18.487	23241	19885	411109
Mbuti	India, Nicobarese	New Guinea Highlanders	Jareng Bori 450BP	0.005354	0.000412	13.002	20052	18000	383288
Mbuti	India, Nicobarese	New Guinea Highlanders	Komodo 750BP	0.008797	0.000746	11.789	3085	2607	54337
Mbuti	India, Nicobarese	New Guinea Highlanders	Liang Bua 2600BP	0.010783	0.000514	20.96	23702	19447	394594
Mbuti	India, Nicobarese	New Guinea Highlanders	Liang Toge 850BP	0.005662	0.000435	13.014	14886	13298	280457
Mbuti	India, Onge	New Guinea Highlanders	Aru Manara 2150BP	0.001238	0.000333	3.712	49042	47873	944249
Mbuti	India, Onge	New Guinea Highlanders	Aru Manara 950BP	0.000415	0.000363	1.141	43072	42707	878371
Mbuti	India, Onge	New Guinea Highlanders	Tanjung Pinang 2100BP	0.000847	0.000286	2.957	54754	53855	1062570
Mbuti	India, Onge	New Guinea Highlanders	Uattamdi 1900BP	0.000669	0.000388	1.725	43002	42442	836239
Mbuti	India, Onge	New Guinea Highlanders	Jareng Bori 450BP	0.00092	0.00036	2.558	40088	39337	815892
Mbuti	India, Onge	New Guinea Highlanders	Komodo 750BP	0.002515	0.000564	4.456	6191	5894	117960
Mbuti	India, Onge	New Guinea Highlanders	Liang Bua 2600BP	0.000865	0.000427	2.027	45061	44335	839507
Mbuti	India, Onge	New Guinea Highlanders	Liang Toge 850BP	0.000538	0.000379	1.419	29831	29508	600356
Mbuti	India, Palliyar	New Guinea Highlanders	Aru Manara 2150BP	0.001271	0.000278	4.574	22535	21983	434356
Mbuti	India, Palliyar	New Guinea Highlanders	Aru Manara 950BP	0.000124	0.000318	0.389	19718	19669	403680
Mbuti	India, Palliyar	New Guinea Highlanders	Tanjung Pinang 2100BP	0.000932	0.000241	3.864	25188	24732	489006
Mbuti	India, Palliyar	New Guinea Highlanders	Uattamdi 1900BP	0.00106	0.000327	3.242	21373	20937	411109
Mbuti	India, Palliyar	New Guinea Highlanders	Jareng Bori 450BP	0.000653	0.000316	2.067	18786	18536	383288
Mbuti	India, Palliyar	New Guinea Highlanders	Komodo 750BP	0.001864	0.000586	3.18	2831	2729	54337
Mbuti	India, Palliyar	New Guinea Highlanders	Liang Bua 2600BP	0.000931	0.000369	2.521	21234	20867	394594
Mbuti	India, Palliyar	New Guinea Highlanders	Liang Toge 850BP	0.000702	0.00033	2.127	13919	13722	280457
Mbuti	India, Relli	New Guinea Highlanders	Aru Manara 2150BP	0.002107	0.000305	6.907	48676	46699	938109
Mbuti	India, Relli	New Guinea Highlanders	Aru Manara 950BP	0.000973	0.000352	2.762	42667	41818	872772
Mbuti	India, Relli	New Guinea Highlanders	Tanjung Pinang 2100BP	0.001667	0.000263	6.33	54286	52527	1055345
Mbuti	India, Relli	New Guinea Highlanders	Uattamdi 1900BP	0.002003	0.000357	5.606	42952	41289	830422
Mbuti	India, Relli	New Guinea Highlanders	Jareng Bori 450BP	0.00156	0.000329	4.745	39734	38469	810591
Mbuti	India, Relli	New Guinea Highlanders	Komodo 750BP	0.002684	0.000558	4.812	6107	5792	117147
Mbuti	India, Relli	New Guinea Highlanders	Liang Bua 2600BP	0.001996	0.000399	5	44865	43201	834028
Mbuti	India, Relli	New Guinea Highlanders	Liang Toge 850BP	0.001568	0.000356	4.41	29708	28773	596410
Mbuti	India, Yadava	New Guinea Highlanders	Aru Manara 2150BP	0.001823	0.000298	6.121	48540	46830	938052
Mbuti	India, Yadava	New Guinea Highlanders	Aru Manara 950BP	0.000667	0.000353	1.891	42591	42009	872724
Mbuti	India, Yadava	New Guinea Highlanders	Tanjung Pinang 2100BP	0.001202	0.000258	4.663	54017	52748	1055282
Mbuti	India, Yadava	New Guinea Highlanders	Uattamdi 1900BP	0.001167	0.000358	3.262	42559	41590	830374
Mbuti	India, Yadava	New Guinea Highlanders	Jareng Bori 450BP	0.000932	0.000338	2.759	39486	38730	810544
Mbuti	India, Yadava	New Guinea Highlanders	Komodo 750BP	0.002197	0.000507	4.33	6069	5811	117147
Mbuti	India, Yadava	New Guinea Highlanders	Liang Bua 2600BP	0.001164	0.000388	2.997	44550	43580	833980
Mbuti	India, Yadava	New Guinea Highlanders	Liang Toge 850BP	0.00074	0.000354	2.089	29480	29039	596374
Mbuti	Pakistan, Brahui	New Guinea Highlanders	Aru Manara 2150BP	0.001807	0.000262	6.906	48188	46481	944494
Mbuti	Pakistan, Brahui	New Guinea Highlanders	Aru Manara 950BP	0.000687	0.000287	2.393	42242	41639	878614
Mbuti	Pakistan, Brahui	New Guinea Highlanders	Tanjung Pinang 2100BP	0.001365	0.000232	5.88	53790	52339	1062829
Mbuti	Pakistan, Brahui	New Guinea Highlanders	Uattamdi 1900BP	0.001548	0.000298	5.192	42519	41224	836444
Mbuti	Pakistan, Brahui	New Guinea Highlanders	Jareng Bori 450BP	0.001192	0.000282	4.225	39301	38328	816113
Mbuti	Pakistan, Brahui	New Guinea Highlanders	Komodo 750BP	0.002414	0.00048	5.031	6035	5750	117986
Mbuti	Pakistan, Brahui	New Guinea Highlanders	Liang Bua 2600BP	0.001587	0.000328	4.837	44461	43128	839734
Mbuti	Pakistan, Brahui	New Guinea Highlanders	Liang Toge 850BP	0.00112	0.000301	3.726	29378	28705	600527
Mbuti	Nepal, Tibetan	New Guinea Highlanders	Aru Manara 2150BP	0.007678	0.000347	22.134	52320	45117	938055
Mbuti	Nepal, Tibetan	New Guinea Highlanders	Aru Manara 950BP	0.004775	0.000403	11.847	45140	40972	872719
Mbuti	Nepal, Tibetan	New Guinea Highlanders	Tanjung Pinang 2100BP	0.006825	0.000309	22.087	58160	50957	1055291
Mbuti	Nepal, Tibetan	New Guinea Highlanders	Uattamdi 1900BP	0.007014	0.00043	16.295	45900	40076	830380
Mbuti	Nepal, Tibetan	New Guinea Highlanders	Jareng Bori 450BP	0.004874	0.000381	12.778	41757	37807	810543
Mbuti	Nepal, Tibetan	New Guinea Highlanders	Komodo 750BP	0.007639	0.000592	12.898	6521	5627	117144
Mbuti	Nepal, Tibetan	New Guinea Highlanders	Liang Bua 2600BP	0.007612	0.000446	17.066	48157	41809	833986
Mbuti	Nepal, Tibetan	New Guinea Highlanders	Liang Toge 850BP	0.005338	0.000399	13.382	31445	28262	596373
Mbuti	Nepal, Sherpa	New Guinea Highlanders	Aru Manara 2150BP	0.008009	0.000342	23.447	52606	45092	938077
Mbuti	Nepal, Sherpa	New Guinea Highlanders	Aru Manara 950BP	0.005217	0.000412	12.679	45480	40927	872732
Mbuti	Nepal, Sherpa	New Guinea Highlanders	Tanjung Pinang 2100BP	0.006811	0.000319	21.379	58246	51058	1055297
Mbuti	Nepal, Sherpa	New Guinea Highlanders	Uattamdi 1900BP	0.007309	0.000433	16.889	46114	40045	830400
Mbuti	Nepal, Sherpa	New Guinea Highlanders	Jareng Bori 450BP	0.005	0.000395	12.671	41896	37843	810555
Mbuti	Nepal, Sherpa	New Guinea Highlanders	Komodo 750BP	0.007704	0.000623	12.359	6535	5633	117140
Mbuti	Nepal, Sherpa	New Guinea Highlanders	Liang Bua 2600BP	0.007456	0.000474	15.741	48204	41986	833995
Mbuti	Nepal, Sherpa	New Guinea Highlanders	Liang Toge 850BP	0.005696	0.000419	13.591	31587	28190	596389
Mbuti	Nepal, Kusunda	New Guinea Highlanders	Aru Manara 2150BP	0.005588	0.000301	18.552	51290	46012	944483
Mbuti	Nepal, Kusunda	New Guinea Highlanders	Aru Manara 950BP	0.003772	0.000346	10.899	44717	41403	878600
Mbuti	Nepal, Kusunda	New Guinea Highlanders	Tanjung Pinang 2100BP	0.004837	0.000277	17.479	57046	51906	1062809
Mbuti	Nepal, Kusunda	New Guinea Highlanders	Uattamdi 1900BP	0.005218	0.000358	14.567	45148	40783	836430
Mbuti	Nepal, Kusunda	New Guinea Highlanders	Jareng Bori 450BP	0.00355	0.000331	10.713	41238	38341	816094
Mbuti	Nepal, Kusunda	New Guinea Highlanders	Komodo 750BP	0.00589	0.000534	11.031	6405	5711	117983
Mbuti	Nepal, Kusunda	New Guinea Highlanders	Liang Bua 2600BP	0.00558	0.000396	14.1	47301	42615	839714
Mbuti	Nepal, Kusunda	New Guinea Highlanders	Liang Toge 850BP	0.00377	0.000346	10.908	30919	28655	600511
Mbuti	Myanmar, Burmese	New Guinea Highlanders	Aru Manara 2150BP	0.007601	0.000304	24.968	52614	45436	944429
Mbuti	Myanmar, Burmese	New Guinea Highlanders	Aru Manara 950BP	0.005003	0.000339	14.779	45539	41143	878569
Mbuti	Myanmar, Burmese	New Guinea Highlanders	Tanjung Pinang 2100BP	0.006908	0.000276	25.013	58580	51238	1062730
Mbuti	Myanmar, Burmese	New Guinea Highlanders	Uattamdi 1900BP	0.00738	0.000371	19.872	46354	40182	836374
Mbuti	Myanmar, Burmese	New Guinea Highlanders	Jareng Bori 450BP	0.004891	0.00034	14.395	42055	38063	816066
Mbuti	Myanmar, Burmese	New Guinea Highlanders	Komodo 750BP	0.007761	0.000528	14.704	6574	5658	117982
Mbuti	Myanmar, Burmese	New Guinea Highlanders	Liang Bua 2600BP	0.008256	0.000389	21.213	48813	41880	839674
Mbuti	Myanmar, Burmese	New Guinea Highlanders	Liang Toge 850BP	0.005396	0.000343	15.715	31639	28398	600503
Mbuti	Japan, Japanese	New Guinea Highlanders	Aru Manara 2150BP	0.009104	0.000339	26.888	53319	44778	938104
Mbuti	Japan, Japanese	New Guinea Highlanders	Aru Manara 950BP	0.006358	0.000391	16.247	46126	40577	872774
Mbuti	Japan, Japanese	New Guinea Highlanders	Tanjung Pinang 2100BP	0.008164	0.000308	26.55	59219	50603	1055350
Mbuti	Japan, Japanese	New Guinea Highlanders	Uattamdi 1900BP	0.008999	0.000414	21.742	47003	39530	830425
Mbuti	Japan, Japanese	New Guinea Highlanders	Jareng Bori 450BP	0.005702	0.000377	15.139	42339	37717	810594
Mbuti	Japan, Japanese	New Guinea Highlanders	Komodo 750BP	0.008962	0.000557	16.084	6646	5596	117146
Mbuti	Japan, Japanese	New Guinea Highlanders	Liang Bua 2600BP	0.009415	0.000442	21.315	49206	41354	834033
Mbuti	Japan, Japanese	New Guinea Highlanders	Liang Toge 850BP	0.006564	0.000386	17.005	31928	28013	596411

## Sheet: Supplementary Table 5
Supplementary Table 5 – f4-statistic of the form f4(Mbuti, test; New Guinea Highlanders, ancient Wallacean), where test is an ancient Asian-related group.
W	X	Y	Z	f4	stderr	Zscore	BABA	ABBA	nsnps
Mbuti	Vanuatu, Teouma 2900BP	New Guinea Highlanders	Aru Manara 2150BP	0.01552	0.00042	36.958	26813	19931	443443
Mbuti	Vanuatu, Teouma 2900BP	New Guinea Highlanders	Aru Manara 950BP	0.010456	0.00049	21.355	23821	19303	432139
Mbuti	Vanuatu, Teouma 2900BP	New Guinea Highlanders	Tanjung Pinang 2100BP	0.013919	0.000361	38.511	26796	20507	451859
Mbuti	Vanuatu, Teouma 2900BP	New Guinea Highlanders	Uattamdi 1900BP	0.013744	0.000538	25.564	23894	18371	401816
Mbuti	Vanuatu, Teouma 2900BP	New Guinea Highlanders	Jareng Bori 450BP	0.008667	0.000472	18.375	22157	18596	410866
Mbuti	Vanuatu, Teouma 2900BP	New Guinea Highlanders	Komodo 750BP	0.01407	0.000855	16.453	4264	3252	71872
Mbuti	Vanuatu, Teouma 2900BP	New Guinea Highlanders	Liang Bua 2600BP	0.01245	0.000544	22.87	25717	20452	422840
Mbuti	Vanuatu, Teouma 2900BP	New Guinea Highlanders	Liang Toge 850BP	0.010312	0.000515	20.025	19011	15482	342228
Mbuti	Taiwan, Suogang 4600BP	New Guinea Highlanders	Aru Manara 2150BP	0.013157	0.000684	19.222	4083	3134	72134
Mbuti	Taiwan, Suogang 4600BP	New Guinea Highlanders	Aru Manara 950BP	0.010732	0.000794	13.514	3744	2982	71013
Mbuti	Taiwan, Suogang 4600BP	New Guinea Highlanders	Tanjung Pinang 2100BP	0.012588	0.000561	22.432	4113	3193	73065
Mbuti	Taiwan, Suogang 4600BP	New Guinea Highlanders	Uattamdi 1900BP	0.012252	0.000853	14.358	3960	3105	69809
Mbuti	Taiwan, Suogang 4600BP	New Guinea Highlanders	Jareng Bori 450BP	0.009849	0.000795	12.383	3648	2964	69444
Mbuti	Taiwan, Suogang 4600BP	New Guinea Highlanders	Komodo 750BP	0.01432	0.001776	8.062	841	633	14536
Mbuti	Taiwan, Suogang 4600BP	New Guinea Highlanders	Liang Bua 2600BP	0.01294	0.000937	13.805	4140	3227	70560
Mbuti	Taiwan, Suogang 4600BP	New Guinea Highlanders	Liang Toge 850BP	0.008656	0.000878	9.856	3234	2701	61574
Mbuti	Taiwan, Liangdao 8000BP	New Guinea Highlanders	Aru Manara 2150BP	0.010712	0.000398	26.938	47159	38354	821905
Mbuti	Taiwan, Liangdao 8000BP	New Guinea Highlanders	Aru Manara 950BP	0.007431	0.000458	16.218	41409	35622	778677
Mbuti	Taiwan, Liangdao 8000BP	New Guinea Highlanders	Tanjung Pinang 2100BP	0.009897	0.000357	27.702	49898	41184	880456
Mbuti	Taiwan, Liangdao 8000BP	New Guinea Highlanders	Uattamdi 1900BP	0.010279	0.000496	20.715	42867	35163	749487
Mbuti	Taiwan, Liangdao 8000BP	New Guinea Highlanders	Jareng Bori 450BP	0.006439	0.000439	14.654	38490	33770	732898
Mbuti	Taiwan, Liangdao 8000BP	New Guinea Highlanders	Komodo 750BP	0.010681	0.000697	15.325	6373	5188	110954
Mbuti	Taiwan, Liangdao 8000BP	New Guinea Highlanders	Liang Bua 2600BP	0.010311	0.000516	20.001	44846	37060	755094
Mbuti	Taiwan, Liangdao 8000BP	New Guinea Highlanders	Liang Toge 850BP	0.007747	0.000474	16.33	30166	25846	557647
Mbuti	US (Guam), Ritidian 2200BP	New Guinea Highlanders	Aru Manara 2150BP	0.013747	0.000458	30.002	23068	17695	390839
Mbuti	US (Guam), Ritidian 2200BP	New Guinea Highlanders	Aru Manara 950BP	0.007982	0.000509	15.679	19986	16987	375685
Mbuti	US (Guam), Ritidian 2200BP	New Guinea Highlanders	Tanjung Pinang 2100BP	0.012111	0.000386	31.342	23650	18691	409456
Mbuti	US (Guam), Ritidian 2200BP	New Guinea Highlanders	Uattamdi 1900BP	0.012062	0.000572	21.086	21294	16884	365567
Mbuti	US (Guam), Ritidian 2200BP	New Guinea Highlanders	Jareng Bori 450BP	0.00787	0.000523	15.061	19114	16286	359329
Mbuti	US (Guam), Ritidian 2200BP	New Guinea Highlanders	Komodo 750BP	0.01189	0.000923	12.887	3507	2785	60652
Mbuti	US (Guam), Ritidian 2200BP	New Guinea Highlanders	Liang Bua 2600BP	0.010782	0.000574	18.77	21735	17774	367418
Mbuti	US (Guam), Ritidian 2200BP	New Guinea Highlanders	Liang Toge 850BP	0.009629	0.000549	17.524	15802	13031	287762
Mbuti	Tonga, Talasiu 2500BP	New Guinea Highlanders	Aru Manara 2150BP	0.014572	0.000435	33.527	25620	19390	427601
Mbuti	Tonga, Talasiu 2500BP	New Guinea Highlanders	Aru Manara 950BP	0.009564	0.000518	18.481	22647	18671	415769
Mbuti	Tonga, Talasiu 2500BP	New Guinea Highlanders	Tanjung Pinang 2100BP	0.013623	0.000382	35.682	25885	19928	437226
Mbuti	Tonga, Talasiu 2500BP	New Guinea Highlanders	Uattamdi 1900BP	0.01355	0.000541	25.047	23189	17915	389282
Mbuti	Tonga, Talasiu 2500BP	New Guinea Highlanders	Jareng Bori 450BP	0.008205	0.000513	15.985	21272	18025	395788
Mbuti	Tonga, Talasiu 2500BP	New Guinea Highlanders	Komodo 750BP	0.011793	0.000848	13.901	4033	3215	69387
Mbuti	Tonga, Talasiu 2500BP	New Guinea Highlanders	Liang Bua 2600BP	0.012643	0.000557	22.713	24790	19643	407149
Mbuti	Tonga, Talasiu 2500BP	New Guinea Highlanders	Liang Toge 850BP	0.009718	0.000525	18.508	18187	14988	329199
Mbuti	Vietnam, Man Bac 3800BP	New Guinea Highlanders	Aru Manara 2150BP	0.010172	0.000391	26.043	19890	16343	348662
Mbuti	Vietnam, Man Bac 3800BP	New Guinea Highlanders	Aru Manara 950BP	0.006975	0.000461	15.142	17921	15557	338939
Mbuti	Vietnam, Man Bac 3800BP	New Guinea Highlanders	Tanjung Pinang 2100BP	0.008981	0.000341	26.36	20061	16854	357037
Mbuti	Vietnam, Man Bac 3800BP	New Guinea Highlanders	Uattamdi 1900BP	0.009517	0.000501	19.006	18146	15112	318814
Mbuti	Vietnam, Man Bac 3800BP	New Guinea Highlanders	Jareng Bori 450BP	0.005959	0.000479	12.428	16846	14922	322842
Mbuti	Vietnam, Man Bac 3800BP	New Guinea Highlanders	Komodo 750BP	0.012229	0.000884	13.84	3404	2688	58570
Mbuti	Vietnam, Man Bac 3800BP	New Guinea Highlanders	Liang Bua 2600BP	0.011496	0.000519	22.148	19905	16085	332322
Mbuti	Vietnam, Man Bac 3800BP	New Guinea Highlanders	Liang Toge 850BP	0.008063	0.000472	17.078	14688	12501	271256
Mbuti	Vietnam, Nui Nap 2000BP	New Guinea Highlanders	Aru Manara 2150BP	0.011702	0.000417	28.049	29691	23727	509636
Mbuti	Vietnam, Nui Nap 2000BP	New Guinea Highlanders	Aru Manara 950BP	0.007712	0.000502	15.35	26409	22601	493821
Mbuti	Vietnam, Nui Nap 2000BP	New Guinea Highlanders	Tanjung Pinang 2100BP	0.010203	0.000368	27.743	29958	24610	524154
Mbuti	Vietnam, Nui Nap 2000BP	New Guinea Highlanders	Uattamdi 1900BP	0.010773	0.000546	19.728	26680	21707	461585
Mbuti	Vietnam, Nui Nap 2000BP	New Guinea Highlanders	Jareng Bori 450BP	0.006899	0.000511	13.492	24780	21549	468259
Mbuti	Vietnam, Nui Nap 2000BP	New Guinea Highlanders	Komodo 750BP	0.012128	0.000852	14.231	4677	3710	79700
Mbuti	Vietnam, Nui Nap 2000BP	New Guinea Highlanders	Liang Bua 2600BP	0.012929	0.000557	23.219	29458	23223	482281
Mbuti	Vietnam, Nui Nap 2000BP	New Guinea Highlanders	Liang Toge 850BP	0.008671	0.000522	16.604	20955	17631	383302
Mbuti	Vietnam, Hon Hai Co Tien 150BP	New Guinea Highlanders	Aru Manara 2150BP	0.010683	0.000543	19.672	12064	9828	209385
Mbuti	Vietnam, Hon Hai Co Tien 150BP	New Guinea Highlanders	Aru Manara 950BP	0.007044	0.000632	11.139	10298	8928	194603
Mbuti	Vietnam, Hon Hai Co Tien 150BP	New Guinea Highlanders	Tanjung Pinang 2100BP	0.008946	0.000468	19.114	13290	11179	235927
Mbuti	Vietnam, Hon Hai Co Tien 150BP	New Guinea Highlanders	Uattamdi 1900BP	0.009482	0.000661	14.34	10525	8769	185141
Mbuti	Vietnam, Hon Hai Co Tien 150BP	New Guinea Highlanders	Jareng Bori 450BP	0.005962	0.000644	9.255	9397	8323	180088
Mbuti	Vietnam, Hon Hai Co Tien 150BP	New Guinea Highlanders	Komodo 750BP	0.010802	0.001391	7.766	1543	1256	26524
Mbuti	Vietnam, Hon Hai Co Tien 150BP	New Guinea Highlanders	Liang Bua 2600BP	0.010062	0.000719	13.989	10992	9125	185494
Mbuti	Vietnam, Hon Hai Co Tien 150BP	New Guinea Highlanders	Liang Toge 850BP	0.007833	0.000709	11.043	7251	6208	133201
Mbuti	Vietnam, Mai Da Dieu 2250BP	New Guinea Highlanders	Aru Manara 2150BP	0.0093	0.000612	15.201	6158	5078	116042
Mbuti	Vietnam, Mai Da Dieu 2250BP	New Guinea Highlanders	Aru Manara 950BP	0.005853	0.000725	8.073	5267	4637	107494
Mbuti	Vietnam, Mai Da Dieu 2250BP	New Guinea Highlanders	Tanjung Pinang 2100BP	0.009344	0.000496	18.856	6936	5714	130758
Mbuti	Vietnam, Mai Da Dieu 2250BP	New Guinea Highlanders	Uattamdi 1900BP	0.00886	0.000813	10.893	5401	4494	102391
Mbuti	Vietnam, Mai Da Dieu 2250BP	New Guinea Highlanders	Jareng Bori 450BP	0.005235	0.000719	7.285	4823	4302	99373
Mbuti	Vietnam, Mai Da Dieu 2250BP	New Guinea Highlanders	Komodo 750BP	0.007544	0.00167	4.518	789	674	15247
Mbuti	Vietnam, Mai Da Dieu 2250BP	New Guinea Highlanders	Liang Bua 2600BP	0.010581	0.00079	13.399	5735	4649	102687
Mbuti	Vietnam, Mai Da Dieu 2250BP	New Guinea Highlanders	Liang Toge 850BP	0.006215	0.000802	7.749	3718	3254	74639
Mbuti	Vietnam, Nam Tun 2600BP	New Guinea Highlanders	Aru Manara 2150BP	0.00938	0.000588	15.952	7204	5977	130797
Mbuti	Vietnam, Nam Tun 2600BP	New Guinea Highlanders	Aru Manara 950BP	0.005359	0.0007	7.655	6172	5520	121795
Mbuti	Vietnam, Nam Tun 2600BP	New Guinea Highlanders	Tanjung Pinang 2100BP	0.008192	0.000495	16.55	7938	6739	146378
Mbuti	Vietnam, Nam Tun 2600BP	New Guinea Highlanders	Uattamdi 1900BP	0.007906	0.000751	10.532	6305	5387	116056
Mbuti	Vietnam, Nam Tun 2600BP	New Guinea Highlanders	Jareng Bori 450BP	0.006203	0.000722	8.593	5770	5068	113191
Mbuti	Vietnam, Nam Tun 2600BP	New Guinea Highlanders	Komodo 750BP	0.011213	0.001594	7.033	923	736	16678
Mbuti	Vietnam, Nam Tun 2600BP	New Guinea Highlanders	Liang Bua 2600BP	0.011061	0.000792	13.97	6816	5524	116842
Mbuti	Vietnam, Nam Tun 2600BP	New Guinea Highlanders	Liang Toge 850BP	0.006854	0.000818	8.38	4362	3786	84075
Mbuti	Vietnam, Nui Nap 2250BP	New Guinea Highlanders	Aru Manara 2150BP	0.009922	0.000408	24.328	16502	13413	311314
Mbuti	Vietnam, Nui Nap 2250BP	New Guinea Highlanders	Aru Manara 950BP	0.006014	0.000484	12.422	14026	12293	288183
Mbuti	Vietnam, Nui Nap 2250BP	New Guinea Highlanders	Tanjung Pinang 2100BP	0.008732	0.000352	24.808	18339	15278	350584
Mbuti	Vietnam, Nui Nap 2250BP	New Guinea Highlanders	Uattamdi 1900BP	0.009195	0.000506	18.155	14416	11891	274557
Mbuti	Vietnam, Nui Nap 2250BP	New Guinea Highlanders	Jareng Bori 450BP	0.006299	0.000498	12.656	12876	11203	265597
Mbuti	Vietnam, Nui Nap 2250BP	New Guinea Highlanders	Komodo 750BP	0.009863	0.001105	8.923	2178	1773	41086
Mbuti	Vietnam, Nui Nap 2250BP	New Guinea Highlanders	Liang Bua 2600BP	0.009904	0.000531	18.666	15063	12335	275485
Mbuti	Vietnam, Nui Nap 2250BP	New Guinea Highlanders	Liang Toge 850BP	0.007044	0.000535	13.162	9943	8527	201037
Mbuti	Vietnam, Mai Da Dieu 4000BP	New Guinea Highlanders	Aru Manara 2150BP	0.008491	0.000689	12.332	5413	4569	99340
Mbuti	Vietnam, Mai Da Dieu 4000BP	New Guinea Highlanders	Aru Manara 950BP	0.004014	0.000797	5.038	4582	4213	91884
Mbuti	Vietnam, Mai Da Dieu 4000BP	New Guinea Highlanders	Tanjung Pinang 2100BP	0.007654	0.000563	13.606	6059	5197	112553
Mbuti	Vietnam, Mai Da Dieu 4000BP	New Guinea Highlanders	Uattamdi 1900BP	0.008456	0.000846	9.994	4753	4012	87615
Mbuti	Vietnam, Mai Da Dieu 4000BP	New Guinea Highlanders	Jareng Bori 450BP	0.00534	0.000748	7.14	4206	3753	84748
Mbuti	Vietnam, Mai Da Dieu 4000BP	New Guinea Highlanders	Komodo 750BP	0.009942	0.001815	5.476	719	589	13035
Mbuti	Vietnam, Mai Da Dieu 4000BP	New Guinea Highlanders	Liang Bua 2600BP	0.011667	0.000904	12.903	5112	4089	87696
Mbuti	Vietnam, Mai Da Dieu 4000BP	New Guinea Highlanders	Liang Toge 850BP	0.005907	0.000903	6.543	3242	2868	63369
Mbuti	Vietnam, Hon Hai Co Tien 4000BP	New Guinea Highlanders	Aru Manara 2150BP	0.007549	0.000685	11.017	4596	3958	84511
Mbuti	Vietnam, Hon Hai Co Tien 4000BP	New Guinea Highlanders	Aru Manara 950BP	0.003683	0.000772	4.769	3889	3601	78149
Mbuti	Vietnam, Hon Hai Co Tien 4000BP	New Guinea Highlanders	Tanjung Pinang 2100BP	0.006247	0.00058	10.766	5170	4568	96426
Mbuti	Vietnam, Hon Hai Co Tien 4000BP	New Guinea Highlanders	Uattamdi 1900BP	0.007632	0.000884	8.632	4066	3498	74423
Mbuti	Vietnam, Hon Hai Co Tien 4000BP	New Guinea Highlanders	Jareng Bori 450BP	0.004694	0.000865	5.425	3572	3236	71659
Mbuti	Vietnam, Hon Hai Co Tien 4000BP	New Guinea Highlanders	Komodo 750BP	0.006372	0.001875	3.398	582	512	10999
Mbuti	Vietnam, Hon Hai Co Tien 4000BP	New Guinea Highlanders	Liang Bua 2600BP	0.009598	0.000992	9.676	4253	3540	74260
Mbuti	Vietnam, Hon Hai Co Tien 4000BP	New Guinea Highlanders	Liang Toge 850BP	0.006264	0.000988	6.337	2770	2434	53644
Mbuti	Cambodia, Vat Komnou 1800BP	New Guinea Highlanders	Aru Manara 2150BP	0.007805	0.00081	9.641	2841	2441	51318
Mbuti	Cambodia, Vat Komnou 1800BP	New Guinea Highlanders	Aru Manara 950BP	0.005412	0.00096	5.636	2575	2305	49951
Mbuti	Cambodia, Vat Komnou 1800BP	New Guinea Highlanders	Tanjung Pinang 2100BP	0.007866	0.00067	11.735	2907	2493	52579
Mbuti	Cambodia, Vat Komnou 1800BP	New Guinea Highlanders	Uattamdi 1900BP	0.008666	0.001079	8.031	2667	2253	47702
Mbuti	Cambodia, Vat Komnou 1800BP	New Guinea Highlanders	Jareng Bori 450BP	0.006671	0.001017	6.557	2498	2178	47906
Mbuti	Cambodia, Vat Komnou 1800BP	New Guinea Highlanders	Komodo 750BP	0.009894	0.002301	4.3	517	428	9024
Mbuti	Cambodia, Vat Komnou 1800BP	New Guinea Highlanders	Liang Bua 2600BP	0.011059	0.001034	10.69	2904	2362	49087
Mbuti	Cambodia, Vat Komnou 1800BP	New Guinea Highlanders	Liang Toge 850BP	0.00633	0.001104	5.735	2110	1854	40465
Mbuti	Thailand, Ban Chiang 2500BP	New Guinea Highlanders	Aru Manara 2150BP	0.007459	0.001316	5.67	1055	915	18795
Mbuti	Thailand, Ban Chiang 2500BP	New Guinea Highlanders	Aru Manara 950BP	0.004758	0.001597	2.98	943	857	18048
Mbuti	Thailand, Ban Chiang 2500BP	New Guinea Highlanders	Tanjung Pinang 2100BP	0.005631	0.001043	5.397	1071	961	19531
Mbuti	Thailand, Ban Chiang 2500BP	New Guinea Highlanders	Uattamdi 1900BP	0.006752	0.001779	3.795	942	827	16999
Mbuti	Thailand, Ban Chiang 2500BP	New Guinea Highlanders	Jareng Bori 450BP	0.003287	0.001527	2.153	868	812	17095
Mbuti	Thailand, Ban Chiang 2500BP	New Guinea Highlanders	Komodo 750BP	0.008912	0.003746	2.379	176	148	3104
Mbuti	Thailand, Ban Chiang 2500BP	New Guinea Highlanders	Liang Bua 2600BP	0.010953	0.001721	6.366	1058	865	17623
Mbuti	Thailand, Ban Chiang 2500BP	New Guinea Highlanders	Liang Toge 850BP	0.006182	0.00179	3.453	749	663	13964
Mbuti	Thailand, Ban Chiang 3100BP	New Guinea Highlanders	Aru Manara 2150BP	0.008001	0.00102	7.848	1622	1387	29435
Mbuti	Thailand, Ban Chiang 3100BP	New Guinea Highlanders	Aru Manara 950BP	0.006304	0.001192	5.287	1468	1289	28457
Mbuti	Thailand, Ban Chiang 3100BP	New Guinea Highlanders	Tanjung Pinang 2100BP	0.007358	0.00084	8.76	1644	1421	30360
Mbuti	Thailand, Ban Chiang 3100BP	New Guinea Highlanders	Uattamdi 1900BP	0.008332	0.001365	6.105	1489	1263	27045
Mbuti	Thailand, Ban Chiang 3100BP	New Guinea Highlanders	Jareng Bori 450BP	0.00347	0.001316	2.637	1343	1250	27020
Mbuti	Thailand, Ban Chiang 3100BP	New Guinea Highlanders	Komodo 750BP	0.010343	0.002923	3.538	290	237	5127
Mbuti	Thailand, Ban Chiang 3100BP	New Guinea Highlanders	Liang Bua 2600BP	0.011303	0.001345	8.406	1635	1320	27841
Mbuti	Thailand, Ban Chiang 3100BP	New Guinea Highlanders	Liang Toge 850BP	0.006666	0.001383	4.82	1190	1040	22626
Mbuti	Thailand, Ban Chiang 3350BP	New Guinea Highlanders	Aru Manara 2150BP	0.010019	0.002403	4.169	292	242	4958
Mbuti	Thailand, Ban Chiang 3350BP	New Guinea Highlanders	Aru Manara 950BP	0.003878	0.003073	1.262	252	234	4701
Mbuti	Thailand, Ban Chiang 3350BP	New Guinea Highlanders	Tanjung Pinang 2100BP	0.006146	0.002036	3.019	293	261	5213
Mbuti	Thailand, Ban Chiang 3350BP	New Guinea Highlanders	Uattamdi 1900BP	0.001445	0.003182	0.454	237	231	4441
Mbuti	Thailand, Ban Chiang 3350BP	New Guinea Highlanders	Jareng Bori 450BP	0.004183	0.003155	1.326	235	216	4481
Mbuti	Thailand, Ban Chiang 3350BP	New Guinea Highlanders	Komodo 750BP	0.016222	0.008145	1.992	53	39	807
Mbuti	Thailand, Ban Chiang 3350BP	New Guinea Highlanders	Liang Bua 2600BP	0.012881	0.003316	3.884	290	231	4605
Mbuti	Thailand, Ban Chiang 3350BP	New Guinea Highlanders	Liang Toge 850BP	0.011074	0.003625	3.055	215	175	3629
Mbuti	Thailand, Ban Chiang 2600BP	New Guinea Highlanders	Aru Manara 2150BP	0.009793	0.000906	10.808	2088	1731	36517
Mbuti	Thailand, Ban Chiang 2600BP	New Guinea Highlanders	Aru Manara 950BP	0.008309	0.001174	7.077	1912	1615	35746
Mbuti	Thailand, Ban Chiang 2600BP	New Guinea Highlanders	Tanjung Pinang 2100BP	0.008616	0.000748	11.527	2098	1777	37282
Mbuti	Thailand, Ban Chiang 2600BP	New Guinea Highlanders	Uattamdi 1900BP	0.010746	0.001266	8.489	1965	1599	33986
Mbuti	Thailand, Ban Chiang 2600BP	New Guinea Highlanders	Jareng Bori 450BP	0.006218	0.001161	5.354	1790	1577	34284
Mbuti	Thailand, Ban Chiang 2600BP	New Guinea Highlanders	Komodo 750BP	0.013494	0.00255	5.292	405	313	6812
Mbuti	Thailand, Ban Chiang 2600BP	New Guinea Highlanders	Liang Bua 2600BP	0.014334	0.001177	12.178	2172	1670	35049
Mbuti	Thailand, Ban Chiang 2600BP	New Guinea Highlanders	Liang Toge 850BP	0.009187	0.001236	7.436	1620	1348	29545
Mbuti	Thailand, Long Long Rak 1700BP	New Guinea Highlanders	Aru Manara 2150BP	0.008764	0.000393	22.304	27872	23458	503728
Mbuti	Thailand, Long Long Rak 1700BP	New Guinea Highlanders	Aru Manara 950BP	0.005161	0.000453	11.389	23831	21415	468169
Mbuti	Thailand, Long Long Rak 1700BP	New Guinea Highlanders	Tanjung Pinang 2100BP	0.00791	0.000336	23.535	30893	26421	565359
Mbuti	Thailand, Long Long Rak 1700BP	New Guinea Highlanders	Uattamdi 1900BP	0.008089	0.000487	16.595	24361	20763	444835
Mbuti	Thailand, Long Long Rak 1700BP	New Guinea Highlanders	Jareng Bori 450BP	0.005424	0.000432	12.565	21998	19646	433485
Mbuti	Thailand, Long Long Rak 1700BP	New Guinea Highlanders	Komodo 750BP	0.010202	0.00086	11.865	3561	2906	64185
Mbuti	Thailand, Long Long Rak 1700BP	New Guinea Highlanders	Liang Bua 2600BP	0.009638	0.000526	18.317	25761	21450	447259
Mbuti	Thailand, Long Long Rak 1700BP	New Guinea Highlanders	Liang Toge 850BP	0.006296	0.000483	13.024	16725	14694	322638
Mbuti	Laos, Tam Pa Ping 3000BP	New Guinea Highlanders	Aru Manara 2150BP	0.008409	0.000415	20.278	39106	33258	695412
Mbuti	Laos, Tam Pa Ping 3000BP	New Guinea Highlanders	Aru Manara 950BP	0.005195	0.000472	11.018	33535	30180	645712
Mbuti	Laos, Tam Pa Ping 3000BP	New Guinea Highlanders	Tanjung Pinang 2100BP	0.007513	0.000374	20.09	43580	37686	784544
Mbuti	Laos, Tam Pa Ping 3000BP	New Guinea Highlanders	Uattamdi 1900BP	0.00773	0.000506	15.288	34253	29501	614807
Mbuti	Laos, Tam Pa Ping 3000BP	New Guinea Highlanders	Jareng Bori 450BP	0.005336	0.000479	11.128	31023	27831	598325
Mbuti	Laos, Tam Pa Ping 3000BP	New Guinea Highlanders	Komodo 750BP	0.010904	0.000836	13.041	5028	4071	87712
Mbuti	Laos, Tam Pa Ping 3000BP	New Guinea Highlanders	Liang Bua 2600BP	0.010235	0.000589	17.384	36580	30267	616820
Mbuti	Laos, Tam Pa Ping 3000BP	New Guinea Highlanders	Liang Toge 850BP	0.006519	0.000504	12.942	23522	20641	441849
Mbuti	Laos, Tam Pa Ping 2300BP	New Guinea Highlanders	Aru Manara 2150BP	0.008797	0.000527	16.68	14721	12403	263449
Mbuti	Laos, Tam Pa Ping 2300BP	New Guinea Highlanders	Aru Manara 950BP	0.00584	0.000574	10.171	12610	11193	242539
Mbuti	Laos, Tam Pa Ping 2300BP	New Guinea Highlanders	Tanjung Pinang 2100BP	0.007465	0.000442	16.908	16630	14371	302640
Mbuti	Laos, Tam Pa Ping 2300BP	New Guinea Highlanders	Uattamdi 1900BP	0.008285	0.00062	13.36	12898	10969	232930
Mbuti	Laos, Tam Pa Ping 2300BP	New Guinea Highlanders	Jareng Bori 450BP	0.005326	0.000608	8.764	11597	10397	225295
Mbuti	Laos, Tam Pa Ping 2300BP	New Guinea Highlanders	Komodo 750BP	0.008681	0.001234	7.035	1840	1554	32991
Mbuti	Laos, Tam Pa Ping 2300BP	New Guinea Highlanders	Liang Bua 2600BP	0.010768	0.000683	15.764	13644	11152	231483
Mbuti	Laos, Tam Pa Ping 2300BP	New Guinea Highlanders	Liang Toge 850BP	0.005771	0.000649	8.892	8675	7723	164935
Mbuti	Laos, Tam Pa Ping 6000BP	New Guinea Highlanders	Aru Manara 2150BP	0.008895	0.000704	12.635	4510	3797	80125
Mbuti	Laos, Tam Pa Ping 6000BP	New Guinea Highlanders	Aru Manara 950BP	0.004833	0.00085	5.687	3854	3492	74819
Mbuti	Laos, Tam Pa Ping 6000BP	New Guinea Highlanders	Tanjung Pinang 2100BP	0.008243	0.000607	13.576	4909	4179	88557
Mbuti	Laos, Tam Pa Ping 6000BP	New Guinea Highlanders	Uattamdi 1900BP	0.006875	0.000931	7.382	3881	3394	70822
Mbuti	Laos, Tam Pa Ping 6000BP	New Guinea Highlanders	Jareng Bori 450BP	0.005632	0.000867	6.492	3577	3184	69710
Mbuti	Laos, Tam Pa Ping 6000BP	New Guinea Highlanders	Komodo 750BP	0.008509	0.002109	4.035	583	495	10376
Mbuti	Laos, Tam Pa Ping 6000BP	New Guinea Highlanders	Liang Bua 2600BP	0.01076	0.000933	11.531	4276	3502	71969
Mbuti	Laos, Tam Pa Ping 6000BP	New Guinea Highlanders	Liang Toge 850BP	0.004889	0.001019	4.799	2742	2485	52463
Mbuti	Malaysia, Supu Hujung4 300BP	New Guinea Highlanders	Aru Manara 2150BP	0.011935	0.000612	19.495	7867	6258	134811
Mbuti	Malaysia, Supu Hujung4 300BP	New Guinea Highlanders	Aru Manara 950BP	0.007673	0.000736	10.432	6615	5665	123791
Mbuti	Malaysia, Supu Hujung4 300BP	New Guinea Highlanders	Tanjung Pinang 2100BP	0.010134	0.000533	19.015	8863	7291	155150
Mbuti	Malaysia, Supu Hujung4 300BP	New Guinea Highlanders	Uattamdi 1900BP	0.011132	0.000766	14.534	6824	5500	118874
Mbuti	Malaysia, Supu Hujung4 300BP	New Guinea Highlanders	Jareng Bori 450BP	0.006613	0.000764	8.657	6090	5327	115330
Mbuti	Malaysia, Supu Hujung4 300BP	New Guinea Highlanders	Komodo 750BP	0.010317	0.001688	6.112	953	780	16831
Mbuti	Malaysia, Supu Hujung4 300BP	New Guinea Highlanders	Liang Bua 2600BP	0.009757	0.000836	11.677	6977	5821	118482
Mbuti	Malaysia, Supu Hujung4 300BP	New Guinea Highlanders	Liang Toge 850BP	0.009016	0.000828	10.883	4593	3834	84153
Mbuti	Malaysia, Kinabatagan 300BP	New Guinea Highlanders	Aru Manara 2150BP	0.011018	0.0005	22.056	22279	18017	386797
Mbuti	Malaysia, Kinabatagan 300BP	New Guinea Highlanders	Aru Manara 950BP	0.007866	0.000573	13.732	19125	16306	358305
Mbuti	Malaysia, Kinabatagan 300BP	New Guinea Highlanders	Tanjung Pinang 2100BP	0.010357	0.000421	24.593	25031	20482	439162
Mbuti	Malaysia, Kinabatagan 300BP	New Guinea Highlanders	Uattamdi 1900BP	0.010597	0.000605	17.506	19543	15915	342359
Mbuti	Malaysia, Kinabatagan 300BP	New Guinea Highlanders	Jareng Bori 450BP	0.006895	0.000569	12.123	17444	15159	331453
Mbuti	Malaysia, Kinabatagan 300BP	New Guinea Highlanders	Komodo 750BP	0.009298	0.001055	8.813	2720	2271	48259
Mbuti	Malaysia, Kinabatagan 300BP	New Guinea Highlanders	Liang Bua 2600BP	0.011006	0.000615	17.909	20343	16589	341085
Mbuti	Malaysia, Kinabatagan 300BP	New Guinea Highlanders	Liang Toge 850BP	0.00816	0.000594	13.733	13147	11162	243158
Mbuti	Malaysia, Gua Cha Cave 2300BP	New Guinea Highlanders	Aru Manara 2150BP	0.008531	0.000418	20.422	42565	36023	766716
Mbuti	Malaysia, Gua Cha Cave 2300BP	New Guinea Highlanders	Aru Manara 950BP	0.005023	0.000493	10.195	36518	32934	713539
Mbuti	Malaysia, Gua Cha Cave 2300BP	New Guinea Highlanders	Tanjung Pinang 2100BP	0.007638	0.000363	21.02	47205	40635	860179
Mbuti	Malaysia, Gua Cha Cave 2300BP	New Guinea Highlanders	Uattamdi 1900BP	0.008351	0.000525	15.918	37499	31840	677536
Mbuti	Malaysia, Gua Cha Cave 2300BP	New Guinea Highlanders	Jareng Bori 450BP	0.005589	0.000463	12.077	33865	30170	661321
Mbuti	Malaysia, Gua Cha Cave 2300BP	New Guinea Highlanders	Komodo 750BP	0.009874	0.000819	12.049	5480	4517	97519
Mbuti	Malaysia, Gua Cha Cave 2300BP	New Guinea Highlanders	Liang Bua 2600BP	0.010858	0.000554	19.602	40121	32716	682049
Mbuti	Malaysia, Gua Cha Cave 2300BP	New Guinea Highlanders	Liang Toge 850BP	0.006285	0.000507	12.386	25771	22682	491572
Mbuti	China, Tianyuan 40000BP	New Guinea Highlanders	Aru Manara 2150BP	0.003071	0.000431	7.12	42323	39839	808613
Mbuti	China, Tianyuan 40000BP	New Guinea Highlanders	Aru Manara 950BP	0.001635	0.000477	3.43	37818	36564	766903
Mbuti	China, Tianyuan 40000BP	New Guinea Highlanders	Tanjung Pinang 2100BP	0.001996	0.00038	5.256	44567	42841	865172
Mbuti	China, Tianyuan 40000BP	New Guinea Highlanders	Uattamdi 1900BP	0.002356	0.00053	4.443	38492	36750	739473
Mbuti	China, Tianyuan 40000BP	New Guinea Highlanders	Jareng Bori 450BP	0.001868	0.000484	3.861	35617	34266	723385
Mbuti	China, Tianyuan 40000BP	New Guinea Highlanders	Komodo 750BP	0.00312	0.000769	4.059	5702	5362	108747
Mbuti	China, Tianyuan 40000BP	New Guinea Highlanders	Liang Bua 2600BP	0.001971	0.000567	3.474	40069	38602	743751
Mbuti	China, Tianyuan 40000BP	New Guinea Highlanders	Liang Toge 850BP	0.001273	0.000505	2.523	27392	26694	548471

## Sheet: Supplementary Table 6
Supplementary Table 6 – f4-statistic of the form f4(Mbuti, Denisova; French, test), where the test groups are ancient and present-day groups from Wallacea.
W	X	Y	Z	f4	stderr	Zscore	BABA	ABBA	nsnps
Mbuti	Denisova	French	Aru Manara 2150BP	0.001283	0.000278	4.611	41611	40384	957049
Mbuti	Denisova	French	Aru Manara 950BP	0.002581	0.000341	7.574	39554	37258	889708
Mbuti	Denisova	French	Tanjung Pinang 2100BP	0.001726	0.000238	7.249	47575	45714	1078185
Mbuti	Denisova	French	Uattamdi 1900BP	0.001199	0.000308	3.896	36788	35774	845863
Mbuti	Denisova	French	Topogaro 250BP	0.000782	0.000307	2.545	30375	29823	705080
Mbuti	Denisova	French	Jareng Bori 450BP	0.001914	0.000367	5.209	36261	34680	825907
Mbuti	Denisova	French	Komodo 750BP	0.001905	0.000552	3.448	5264	5036	119381
Mbuti	Denisova	French	Liang Bua 2600BP	0.000787	0.000318	2.472	36816	36147	850047
Mbuti	Denisova	French	Liang Toge 850BP	0.002246	0.000369	6.086	26831	25465	607852
Mbuti	Denisova	French	Hiri	0.001416	0.000301	4.712	12684	12328	250951
Mbuti	Denisova	French	Ternate	0.001604	0.000332	4.827	12717	12315	250887
Mbuti	Denisova	French	Sulawesi	0.000921	0.000291	3.16	9961	9783	194287
Mbuti	Denisova	French	Bajo	0.000877	0.000242	3.631	24229	23714	586646
Mbuti	Denisova	French	Sumba	0.001723	0.000281	6.12	10072	9737	194287
Mbuti	Denisova	French	Flores Bama	0.001873	0.000292	6.417	10102	9738	194287
Mbuti	Denisova	French	Flores Rampasasa	0.001637	0.000295	5.555	10059	9740	194287
Mbuti	Denisova	French	Flores Bena	0.001768	0.000292	6.059	10075	9732	194287
Mbuti	Denisova	French	Flores	0.0017	0.0004	4.253	12724	12298	250229
Mbuti	Denisova	French	Lembata	0.001956	0.000296	6.602	10119	9739	194287
Mbuti	Denisova	French	Pantar	0.002373	0.000311	7.64	10164	9703	194287
Mbuti	Denisova	French	Alor (1)	0.002003	0.000363	5.515	12746	12243	250843
Mbuti	Denisova	French	Alor (2)	0.002448	0.000318	7.693	10171	9695	194287
Mbuti	Denisova	French	Timor (1)	0.001763	0.00033	5.345	12751	12309	250911
Mbuti	Denisova	French	Timor (2)	0.001904	0.000294	6.476	10105	9735	194287
Mbuti	Denisova	French	Roti	0.00124	0.000311	3.979	12664	12353	250952
Mbuti	Denisova	French	Papuan	0.004126	0.000324	12.747	50485	45920	1106310
(1) sample genotyped on the Affymetrix 6.0 array
(2) sample genotyped on the Affymetrix Axiom Genome-Wide Human array

## Sheet: Supplementary Table 7
Supplementary Table 7 – qpAdm results for two- and three-wave models. The highest p-value for each group is highlighted in bold. Results for rejected models (see methods) are shown in grey.
				Two-wave model (Papuan + Kankanaey)					Three-wave model (Papuan + Kankanaey + Mlabri)
group		Island	region	p-value	Papuan	SE	Kankanaey	SE	p-value	Papuan	SE	Kankanaey	SE	Mlabri	SE
Ancient	Aru Manara 2150BP	Morotai	North Moluccas	0.714302	0.317	0.01	0.683	0.012	0.459581	0.315	0.013	0.669	0.038	0.016	0.041
	AruManara 950BP	Morotai	North Moluccas	0.120948	0.542	0.018	0.458	0.018	0.0439847	0.543	0.02	0.494	0.058	-0.036	0.063
	Tanjung Pinang 2100BP	Morotai	North Moluccas	0.10475	0.376	0.01	0.624	0.01	0.0451087	0.372	0.011	0.596	0.033	0.032	0.036
	Uattamdi 1900BP	Kayoa	North Moluccas	0.303377	0.315	0.018	0.685	0.018	0.167816	0.319	0.02	0.688	0.057	-0.007	0.063
	All		North Moluccas	0.057	0.375	0.008	0.625	0.008	0.0188701	0.373	0.008	0.609	0.026	0.018	0.028
	Topogaro_250BP	Sulawesi	Sulawesi	0.213668	0.176	0.017	0.824	0.017	0.257307	0.167	0.01	0.747	0.053	0.086	0.057
	Komodo 750BP	Komodo	East Nusa Tenggara	0.000189313	0.395	0.03	0.605	0.03	0.0142165	0.339	0.03	0.295	0.103	0.366	0.117
	Liang Bua 2600BP	Flores	East Nusa Tenggara	2.38103e-20	0.255	0.02	0.745	0.02	0.0885576	0.191	0.02	0.258	0.064	0.552	0.069
	Liang Toge 850BP	Flores	East Nusa Tenggara	0.0741553	0.499	0.018	0.501	0.018	0.218593	0.481	0.02	0.385	0.059	0.133	0.063
	Jareng Bori 450BP	Pantar	East Nusa Tenggara	0.199244	0.575	0.01	0.425	0.017	0.231338	0.56	0.019	0.348	0.057	0.092	0.062
	All		East Nusa Tenggara	1.05433e-14	0.432	0.011	0.568	0.011	0.0562934	0.399	0.012	0.326	0.037	0.275	0.04
Present-day	Hiri	Hiri	North Moluccas	0.00794573	0.362	0.009	0.638	0.009	0.12408	0.35	0.01	0.561	0.027	0.088	0.029
	Ternate	Ternate	North Moluccas	0.0162089	0.422	0.012	0.578	0.012	0.0420014	0.41	0.013	0.496	0.037	0.094	0.04
	All		North Moluccas	0.0034	0.381	0.008	0.619	0.008	0.07178	0.369	0.009	0.543	0.025	0.088	0.027
	Sulawesi	Sulawesi	Sulawesi	1.39523e-20	0.168	0.008	0.832	0.008	0.086138	0.133	0.008	0.601	0.023	0.266	0.027
	Bajo	Sulawesi	Sulawesi	1.52675e-51	0.131	0.01	0.869	0.01	0.100306	0.083	0.01	0.443	0.033	0.474	0.036
	All		Sulawesi	3.46176e-51	0.134	0.866	0.009	0.009	0.11679	0.09	0.009	0.469	0.03	0.442	0.033
	Sumba	Sumba	East Nusa Tenggara	6.10136e-32	0.319	0.007	0.681	0.007	0.00582181	0.286	0.007	0.429	0.023	0.284	0.025
	Flores Bama	Flores	East Nusa Tenggara	7.06347e-11	0.477	0.007	0.523	0.007	0.0201946	0.452	0.007	0.383	0.022	0.165	0.024
	Flores Rampasasa	Flores	East Nusa Tenggara	4.78382e-51	0.345	0.009	0.655	0.009	0.376283	0.288	0.01	0.269	0.029	0.443	0.032
	Flores Bena	Flores	East Nusa Tenggara	3.75083e-27	0.478	0.008	0.522	0.008	0.0362195	0.431	0.009	0.304	0.024	0.265	0.027
	Lembata	Lembata	East Nusa Tenggara	3.21662e-10	0.504	0.006	0.496	0.006	0.00156448	0.485	0.007	0.378	0.021	0.137	0.023
	Pantar	Pantar	East Nusa Tenggara	4.17079e-06	0.585	0.006	0.415	0.006	0.0346864	0.57	0.007	0.328	0.019	0.102	0.021
	Alor (1)	Alor	East Nusa Tenggara	0.0177465	0.56	0.013	0.44	0.013	0.601175	0.547	0.014	0.364	0.041	0.089	0.045
	Alor (2)	Alor	East Nusa Tenggara	0.000273607	0.622	0.006	0.378	0.006	0.0661193	0.608	0.007	0.303	0.019	0.089	0.022
	Timor (1)	Timor	East Nusa Tenggara	0.00186407	0.507	0.011	0.493	0.011	0.0272651	0.488	0.012	0.387	0.036	0.125	0.04
	Timor (2)	Timor	East Nusa Tenggara	6.40617e-09	0.471	0.006	0.529	0.006	0.0108044	0.455	0.006	0.43	0.018	0.115	0.02
	Roti	Roti	East Nusa Tenggara	0.0030889	0.304	0.01	0.696	0.01	0.56484	0.287	0.011	0.57	0.033	0.142	0.036
	All		East Nusa Tenggara	2.17741e-14	0.439	0.006	0.561	0.006	0.044665	0.421	0.006	0.421	0.019	0.158	0.02
(1) sample genotyped on the Affymetrix 6.0 array
(2) sample genotyped on the Affymetrix Axiom Genome-Wide Human array

## Sheet: Supplementary Table 8
Supplementary Table 8 – Individual ancestry proportions used in the Admixture History Graph (AHG) analysis, based on the DyStruct results of Supplementary Figure 1E
			Ancestry component
sample ID	group	region	yellow	blue	mango	red
AMA001	Aru Manara 2150BP	North Moluccas	0.47981	0.238057	0.234084
AMA003008	Aru Manara 2150BP	North Moluccas	0.593047	0.177969	0.21225
AMA004	Aru Manara 2150BP	North Moluccas	0.516826	0.243899	0.196916
AMA005	Aru Manara 2150BP	North Moluccas	0.567409	0.198279	0.154153
AMA009	Aru Manara 950BP	North Moluccas	0.34675	0.362262	0.106773
TanjungPinang1	Tanjung Pinang 2100BP	North Moluccas	0.469002	0.252195	0.130143
TanjungPinang2	Tanjung Pinang 2100BP	North Moluccas	0.472567	0.236611	0.170468
TanjungPinang4	Tanjung Pinang 2100BP	North Moluccas	0.517489	0.239699	0.183769
TanjungPinang6	Tanjung Pinang 2100BP	North Moluccas	0.515218	0.201373	0.21826
Uattamdi1	Uattamdi 1900BP	North Moluccas	0.478297	0.175708	0.20122
H3	Hiri	North Moluccas	0.445197	0.242496	0.149411
H14	Hiri	North Moluccas	0.445163	0.216982	0.151995
H20	Hiri	North Moluccas	0.364307	0.285014	0.152672
H24	Hiri	North Moluccas	0.466989	0.227967	0.149304
H25	Hiri	North Moluccas	0.486233	0.227829	0.143189
H26	Hiri	North Moluccas	0.438016	0.25629	0.164863
Te8	Ternate	North Moluccas	0.405788	0.26572	0.156275
Te6	Ternate	North Moluccas	0.376191	0.301972	0.153217
Te12	Ternate	North Moluccas	0.423304	0.244659	0.162061
JAB001	Jareng Bori 450BP	East Nusa Tenggara	0.285658	0.345715	0.0668723	0.104503
KMO001	Komodo 750BP	East Nusa Tenggara	0.275071	0.184082	0.0169634	0.356414
LIA001002	Liang Bua 2600BP	East Nusa Tenggara	0.231875	0.0855001	0.0523564	0.483301
LIT001	Liang Toge 850BP	East Nusa Tenggara	0.338214	0.307503	0.0922592	0.0914573
Alor9	Alor	East Nusa Tenggara	0.334365	0.373383	0.0325839	0.0547428
Alor19	Alor	East Nusa Tenggara	0.283618	0.361419	0.0692976	0.0782719
F15	Flores	East Nusa Tenggara	0.338482	0.259913	0.0676643	0.100169
R8	Roti	East Nusa Tenggara	0.497995	0.153803	0.100306	0.107911
R23	Roti	East Nusa Tenggara	0.471478	0.179842	0.0919356	0.146148
R24	Roti	East Nusa Tenggara	0.469787	0.185173	0.10282	0.135478
R25	Roti	East Nusa Tenggara	0.371049	0.224386	0.082919	0.177476
Ti7	Timor	East Nusa Tenggara	0.343449	0.31563	0.0872406	0.0938233
Ti15	Timor	East Nusa Tenggara	0.321101	0.32529	0.0819724	0.0739587
Ti21	Timor	East Nusa Tenggara	0.370349	0.340604	0.0513097	0.0870513

## Sheet: Supplementary Table 9
Supplementary Table 9 – Individual ancestry proportions used in the Admixture History Graph (AHG) analysis, based on the DyStruct results of Supplementary Figure 1F
			Ancestry component
sample ID	group	region	yellow	blue	mango	red
AMA001	Aru Manara 2150BP	North Moluccas	0.53103	0.243166	0.193348
AMA003008	Aru Manara 2150BP	North Moluccas	0.529859	0.186453	0.240146
AMA004	Aru Manara 2150BP	North Moluccas	0.509222	0.263265	0.196389
AMA005	Aru Manara 2150BP	North Moluccas	0.434762	0.200792	0.197899
AMA009	Aru Manara 950BP	North Moluccas	0.362008	0.395267	0.12747
TanjungPinang1	Tanjung Pinang 2100BP	North Moluccas	0.439153	0.275356	0.160671
TanjungPinang2	Tanjung Pinang 2100BP	North Moluccas	0.443189	0.306128	0.150251
TanjungPinang4	Tanjung Pinang 2100BP	North Moluccas	0.43719	0.285782	0.215384
TanjungPinang6	Tanjung Pinang 2100BP	North Moluccas	0.536329	0.211098	0.179799
Uattamdi1	Uattamdi 1900BP	North Moluccas	0.397736	0.205456	0.185652
JAB001	Jareng Bori 450BP	East Nusa Tenggara	0.345564	0.450994	0.0349245	0.131416
KMO001	Komodo 750BP	East Nusa Tenggara	0.330086	0.248971	0.0408365	0.320078
LIA001002	Liang Bua 2600BP	East Nusa Tenggara	0.285163	0.118529	0.0372396	0.469431
LIT001	Liang Toge 850BP	East Nusa Tenggara	0.365914	0.414814	0.0575038	0.113114
GRC10047539	Alor	East Nusa Tenggara	0.357545	0.48207	0.0479776	0.0283151
GRC10047540	Alor	East Nusa Tenggara	0.297008	0.478428	0.033255	0.0922201
GRC10047541	Alor	East Nusa Tenggara	0.331431	0.480937	0.0226534	0.0769157
GRC10047542	Alor	East Nusa Tenggara	0.305733	0.517567	0.0123201	0.0458805
GRC10047543	Alor	East Nusa Tenggara	0.392688	0.404109	0.0383639	0.0976489
GRC10047544	Alor	East Nusa Tenggara	0.309565	0.542044	0.0120747	0.0370114
GRC10047545	Alor	East Nusa Tenggara	0.32314	0.465598	0.0289013	0.0753216
GRC10047546	Alor	East Nusa Tenggara	0.334677	0.494411	0.0133672	0.086201
GRC10047547	Alor	East Nusa Tenggara	0.311152	0.514312	0.0298375	0.0500462
GRC10047548	Alor	East Nusa Tenggara	0.326587	0.461511	0.0323419	0.0849328
GRC10047549	Alor	East Nusa Tenggara	0.323455	0.486937	0.0297934	0.0581794
GRC10047550	Alor	East Nusa Tenggara	0.329951	0.430327	0.0481856	0.0943722
GRC10047551	Alor	East Nusa Tenggara	0.301713	0.491873	0.0197933	0.0681678
GRC10047552	Alor	East Nusa Tenggara	0.358744	0.482592	0.0335987	0.0491512
GRC10047553	Alor	East Nusa Tenggara	0.285776	0.51137	0.0423535	0.070515
GRC11053118	Alor	East Nusa Tenggara	0.274112	0.516435	0.03863	0.0394284
GRC11053119	Alor	East Nusa Tenggara	0.283329	0.557973	0.0168854	0.0532367
GRC11053120	Alor	East Nusa Tenggara	0.344225	0.449046	0.0199403	0.0910478
GRC11053121	Alor	East Nusa Tenggara	0.292954	0.508586	0.0363679	0.0673358
GRC11053122	Alor	East Nusa Tenggara	0.337845	0.474443	0.00432673	0.0708544
GRC11053123	Alor	East Nusa Tenggara	0.345778	0.478339	0.0289433	0.0775313
GRC11053124	Alor	East Nusa Tenggara	0.328635	0.493009	0.0297106	0.0344409
GRC11053125	Alor	East Nusa Tenggara	0.273799	0.606314	0.0104252	0.0161213
GRC10041187	Flores Bama	East Nusa Tenggara	0.404882	0.351423	0.0351548	0.15344
GRC10041190	Flores Bama	East Nusa Tenggara	0.411543	0.321014	0.0445094	0.146543
GRC10041191	Flores Bama	East Nusa Tenggara	0.421726	0.354106	0.0178295	0.109202
GRC10041192	Flores Bama	East Nusa Tenggara	0.380029	0.346453	0.0558221	0.150849
GRC10041193	Flores Bama	East Nusa Tenggara	0.410842	0.356098	0.037859	0.148324
GRC10041195	Flores Bama	East Nusa Tenggara	0.411742	0.340969	0.0366265	0.107662
GRC10041196	Flores Bama	East Nusa Tenggara	0.362048	0.365328	0.0449175	0.160661
GRC10044967	Flores Bama	East Nusa Tenggara	0.374784	0.326761	0.0419548	0.144429
GRC10044968	Flores Bama	East Nusa Tenggara	0.401055	0.366543	0.0282419	0.149782
GRC10047557	Flores Bama	East Nusa Tenggara	0.40264	0.342745	0.0449719	0.138513
GRC10047558	Flores Bama	East Nusa Tenggara	0.396007	0.395491	0.0614731	0.0989165
GRC10047559	Flores Bama	East Nusa Tenggara	0.43333	0.35827	0.040076	0.0982243
GRC10047560	Flores Bama	East Nusa Tenggara	0.396535	0.348462	0.0424011	0.129816
GRC10047561	Flores Bama	East Nusa Tenggara	0.397139	0.355532	0.024753	0.128521
GRC10047562	Flores Bama	East Nusa Tenggara	0.392948	0.346791	0.0610739	0.108345
GRC11049594	Flores Bama	East Nusa Tenggara	0.398866	0.360033	0.0437299	0.142623
GRC11049595	Flores Bama	East Nusa Tenggara	0.377086	0.371684	0.0317162	0.127573
GRC11049596	Flores Bama	East Nusa Tenggara	0.416988	0.352389	0.0588834	0.127472
GRC11049597	Flores Bama	East Nusa Tenggara	0.376825	0.327189	0.0730099	0.139633
GRC11049598	Flores Bama	East Nusa Tenggara	0.36842	0.378952	0.0406908	0.131377
GRC11049599	Flores Bama	East Nusa Tenggara	0.406438	0.357421	0.0340193	0.132087
GRC11053166	Flores Bama	East Nusa Tenggara	0.404529	0.346394	0.0389022	0.135425
GRC11053167	Flores Bama	East Nusa Tenggara	0.412318	0.358877	0.0519672	0.121331
GRC11053168	Flores Bama	East Nusa Tenggara	0.436992	0.331992	0.0455814	0.118553
GRC11053169	Flores Bama	East Nusa Tenggara	0.384071	0.340359	0.0528751	0.139288
GRC11053170	Flores Bama	East Nusa Tenggara	0.420405	0.375675	0.0353747	0.122575
GRC11053171	Flores Bama	East Nusa Tenggara	0.386544	0.335067	0.051829	0.128164
GRC11053172	Flores Bama	East Nusa Tenggara	0.36648	0.339917	0.0530176	0.136896
GRC11049573	Flores Bena	East Nusa Tenggara	0.34172	0.309197	0.0166716	0.2458
GRC11049574	Flores Bena	East Nusa Tenggara	0.3427	0.314137	0.0295263	0.231113
GRC11049575	Flores Bena	East Nusa Tenggara	0.306647	0.323383	0.00439782	0.275912
GRC11049577	Flores Bena	East Nusa Tenggara	0.323741	0.335833	0.0254036	0.272849
GRC11049579	Flores Bena	East Nusa Tenggara	0.333612	0.356028	0.0123238	0.248392
GRC11049580	Flores Bena	East Nusa Tenggara	0.36662	0.349292	0.00516069	0.192254
GRC11049581	Flores Bena	East Nusa Tenggara	0.363063	0.317117	0.00302673	0.252102
GRC11049583	Flores Bena	East Nusa Tenggara	0.313104	0.327719	0.0119759	0.272551
GRC11049584	Flores Bena	East Nusa Tenggara	0.330228	0.340106	0.0336284	0.245141
GRC11049585	Flores Bena	East Nusa Tenggara	0.309934	0.344182	0.0201863	0.289911
GRC11049586	Flores Bena	East Nusa Tenggara	0.337643	0.353932	0.00887783	0.239498
GRC11049587	Flores Bena	East Nusa Tenggara	0.368639	0.30843	0.00694055	0.213739
GRC11049589	Flores Bena	East Nusa Tenggara	0.33265	0.335429	0.0203569	0.222531
GRC11049590	Flores Bena	East Nusa Tenggara	0.335602	0.346533	0.0100424	0.253763
GRC11049591	Flores Bena	East Nusa Tenggara	0.354315	0.342799	0.000277289	0.235291
GRC11049592	Flores Bena	East Nusa Tenggara	0.300635	0.344671	0.0303475	0.249509
GRC11049593	Flores Bena	East Nusa Tenggara	0.33267	0.313626	0.0108068	0.2814
GRC11053126	Flores Bena	East Nusa Tenggara	0.344757	0.317436	0.0234121	0.258773
GRC11053127	Flores Bena	East Nusa Tenggara	0.291377	0.332204	0.00827883	0.285759
GRC11053128	Flores Bena	East Nusa Tenggara	0.32857	0.336042	0.0225833	0.269079
GRC11053129	Flores Bena	East Nusa Tenggara	0.340276	0.336334	0.0198419	0.243296
GRC11053130	Flores Bena	East Nusa Tenggara	0.31761	0.311838	0.0171518	0.275213
GRC11053131	Flores Bena	East Nusa Tenggara	0.338832	0.336009	0.0192814	0.25829
GRC11053132	Flores Bena	East Nusa Tenggara	0.313655	0.348467	0.0148633	0.251295
GRC11053133	Flores Bena	East Nusa Tenggara	0.32605	0.325664	0.0325138	0.252291
GRC10047606	Flores Rampasasa	East Nusa Tenggara	0.322457	0.214528	0.0134758	0.36019
GRC10047607	Flores Rampasasa	East Nusa Tenggara	0.366644	0.225848	0.0358665	0.297163
GRC10047612	Flores Rampasasa	East Nusa Tenggara	0.316162	0.215913	0.0557459	0.332429
GRC10047613	Flores Rampasasa	East Nusa Tenggara	0.27924	0.217955	0.0692234	0.369034
GRC10047614	Flores Rampasasa	East Nusa Tenggara	0.316531	0.196763	0.0409527	0.356223
GRC10047615	Flores Rampasasa	East Nusa Tenggara	0.303698	0.231668	0.0487001	0.351121
GRC10047616	Flores Rampasasa	East Nusa Tenggara	0.334151	0.197569	0.0245281	0.371728
GRC10047617	Flores Rampasasa	East Nusa Tenggara	0.321738	0.209403	0.0326403	0.350723
GRC10047618	Flores Rampasasa	East Nusa Tenggara	0.300374	0.21987	0.0610665	0.366777
GRC10047620	Flores Rampasasa	East Nusa Tenggara	0.278947	0.233049	0.0391412	0.384903
GRC10047621	Flores Rampasasa	East Nusa Tenggara	0.322678	0.2019	0.0420183	0.360866
GRC10047556	Lembata	East Nusa Tenggara	0.305468	0.320748	0.0594254	0.213992
GRC11053136	Lembata	East Nusa Tenggara	0.379459	0.392237	0.0235163	0.098795
GRC11053137	Lembata	East Nusa Tenggara	0.408793	0.409181	0.0236302	0.090257
GRC11053138	Lembata	East Nusa Tenggara	0.376278	0.36588	0.0411997	0.1079
GRC11053139	Lembata	East Nusa Tenggara	0.40179	0.382809	0.00828068	0.115512
GRC11053140	Lembata	East Nusa Tenggara	0.401053	0.350667	0.0248857	0.120169
GRC11053141	Lembata	East Nusa Tenggara	0.524616	0.212646	0.0627895	0.142739
GRC11053142	Lembata	East Nusa Tenggara	0.386795	0.371525	0.0596629	0.0949896
GRC11053143	Lembata	East Nusa Tenggara	0.382104	0.365816	0.0325321	0.12714
GRC11053144	Lembata	East Nusa Tenggara	0.410781	0.303413	0.0656385	0.154236
GRC11053145	Lembata	East Nusa Tenggara	0.382133	0.388418	0.0467211	0.0921552
GRC11053146	Lembata	East Nusa Tenggara	0.383977	0.363462	0.0359019	0.145126
GRC11053147	Lembata	East Nusa Tenggara	0.392754	0.381916	0.0342455	0.0999994
GRC11053148	Lembata	East Nusa Tenggara	0.336607	0.379862	0.0576971	0.0984401
GRC11053149	Lembata	East Nusa Tenggara	0.381162	0.380204	0.0183686	0.112145
GRC11053151	Lembata	East Nusa Tenggara	0.357768	0.35627	0.0444017	0.135815
GRC11053152	Lembata	East Nusa Tenggara	0.347185	0.371108	0.058967	0.139685
GRC11053153	Lembata	East Nusa Tenggara	0.413089	0.371747	0.0368417	0.0843225
GRC11053154	Lembata	East Nusa Tenggara	0.40449	0.3918	0.0478933	0.0576715
GRC11053155	Lembata	East Nusa Tenggara	0.375612	0.370037	0.0206101	0.112716
GRC11053156	Lembata	East Nusa Tenggara	0.36412	0.370021	0.041139	0.125348
GRC11053157	Lembata	East Nusa Tenggara	0.383526	0.412909	0.0328672	0.105652
GRC11053158	Lembata	East Nusa Tenggara	0.381636	0.362096	0.0367405	0.113651
GRC11053160	Lembata	East Nusa Tenggara	0.412587	0.368987	0.0419805	0.0784914
GRC11053161	Lembata	East Nusa Tenggara	0.381355	0.381365	0.0437897	0.0910054
GRC11053162	Lembata	East Nusa Tenggara	0.399709	0.381109	0.0326923	0.0926271
GRC11053163	Lembata	East Nusa Tenggara	0.402276	0.37611	0.049639	0.0838629
GRC11053187	Pantar	East Nusa Tenggara	0.34631	0.486504	0.0344218	0.0510859
GRC11053188	Pantar	East Nusa Tenggara	0.340699	0.478519	0.0367589	0.0502191
GRC11053189	Pantar	East Nusa Tenggara	0.304573	0.478182	0.0171654	0.0668797
GRC11053190	Pantar	East Nusa Tenggara	0.334952	0.462645	0.0158914	0.0703361
GRC11053191	Pantar	East Nusa Tenggara	0.342222	0.40086	0.0523062	0.11691
GRC11053192	Pantar	East Nusa Tenggara	0.365959	0.448172	0.0324625	0.0592054
GRC11053193	Pantar	East Nusa Tenggara	0.32307	0.48633	0.0380969	0.059014
GRC11053194	Pantar	East Nusa Tenggara	0.341788	0.470026	0.0330917	0.0846028
GRC11053195	Pantar	East Nusa Tenggara	0.350848	0.41921	0.0481493	0.106673
GRC11053196	Pantar	East Nusa Tenggara	0.377383	0.480701	0.0136407	0.0509994
GRC11053197	Pantar	East Nusa Tenggara	0.338337	0.430434	0.0259082	0.0954361
GRC11053198	Pantar	East Nusa Tenggara	0.32884	0.490984	0.0296572	0.0553348
GRC11053199	Pantar	East Nusa Tenggara	0.35288	0.452564	0.0252717	0.07282
GRC11053200	Pantar	East Nusa Tenggara	0.294318	0.475755	0.0541709	0.0978364
GRC11053201	Pantar	East Nusa Tenggara	0.343843	0.463077	0.0290525	0.0588533
GRC11053202	Pantar	East Nusa Tenggara	0.3421	0.49027	0.0193693	0.0637585
GRC11053203	Pantar	East Nusa Tenggara	0.372509	0.456374	0.0275469	0.0642854
GRC11053204	Pantar	East Nusa Tenggara	0.329148	0.47677	0.0288795	0.094226
GRC11053205	Pantar	East Nusa Tenggara	0.365026	0.44426	0.0226609	0.080585
GRC11053206	Pantar	East Nusa Tenggara	0.309891	0.48112	0.0296601	0.0607211
GRC11053207	Pantar	East Nusa Tenggara	0.346879	0.479708	0.0302787	0.0524729
GRC11053208	Pantar	East Nusa Tenggara	0.37755	0.478128	0.0399965	0.0364669
GRC11053209	Pantar	East Nusa Tenggara	0.336624	0.478418	0.0383017	0.0702909
GRC11053210	Pantar	East Nusa Tenggara	0.326493	0.474247	0.0225112	0.0977437
GRC11053211	Pantar	East Nusa Tenggara	0.384363	0.475067	0.0354661	0.0146387
GRC11053212	Pantar	East Nusa Tenggara	0.353378	0.477221	0.0171883	0.0546406
GRC11053213	Pantar	East Nusa Tenggara	0.350691	0.435492	0.036031	0.0780407
GRC10045000	Sumba	East Nusa Tenggara	0.42843	0.211401	0.0418392	0.254171
GRC10047529	Sumba	East Nusa Tenggara	0.439344	0.237605	0.0603383	0.217686
GRC10047533	Sumba	East Nusa Tenggara	0.422925	0.233144	0.0650745	0.209224
GRC10047534	Sumba	East Nusa Tenggara	0.472248	0.261487	0.0347612	0.204466
GRC10047535	Sumba	East Nusa Tenggara	0.420729	0.236015	0.0592323	0.234318
GRC10047537	Sumba	East Nusa Tenggara	0.440653	0.240976	0.0383593	0.264319
GRC10047538	Sumba	East Nusa Tenggara	0.469099	0.22202	0.0379178	0.195531
GRC10047579	Sumba	East Nusa Tenggara	0.488076	0.218926	0.0355688	0.191713
GRC10047580	Sumba	East Nusa Tenggara	0.464364	0.225047	0.0677723	0.217585
GRC10047581	Sumba	East Nusa Tenggara	0.456683	0.220515	0.0298679	0.219847
GRC10047582	Sumba	East Nusa Tenggara	0.39606	0.222686	0.0621116	0.261473
GRC10047583	Sumba	East Nusa Tenggara	0.460749	0.23433	0.0406628	0.238806
GRC10047585	Sumba	East Nusa Tenggara	0.427726	0.218618	0.0455383	0.260998
GRC10047586	Sumba	East Nusa Tenggara	0.450319	0.25795	0.0429679	0.21316
GRC10047587	Sumba	East Nusa Tenggara	0.475406	0.232596	0.037878	0.210573
GRC10047588	Sumba	East Nusa Tenggara	0.419202	0.242474	0.0685897	0.231637
GRC11049559	Sumba	East Nusa Tenggara	0.458375	0.244933	0.0469363	0.205141
GRC11049562	Sumba	East Nusa Tenggara	0.460295	0.214707	0.0576524	0.182712
GRC11049563	Sumba	East Nusa Tenggara	0.457218	0.227243	0.0652245	0.233103
GRC11049564	Sumba	East Nusa Tenggara	0.422819	0.250355	0.0365468	0.269911
GRC11049565	Sumba	East Nusa Tenggara	0.443486	0.251592	0.048306	0.208677
GRC11049566	Sumba	East Nusa Tenggara	0.442192	0.255794	0.0342084	0.226015
GRC11049567	Sumba	East Nusa Tenggara	0.446199	0.222878	0.0421528	0.237823
GRC11049568	Sumba	East Nusa Tenggara	0.45953	0.207521	0.0378324	0.218578
GRC11049569	Sumba	East Nusa Tenggara	0.43658	0.229711	0.054477	0.208846
GRC11049571	Sumba	East Nusa Tenggara	0.450203	0.242188	0.030231	0.208595
GRC11049572	Sumba	East Nusa Tenggara	0.429692	0.230047	0.047936	0.24274
GRC11049600	Sumba	East Nusa Tenggara	0.454869	0.240572	0.0689946	0.202002
GRC11049601	Sumba	East Nusa Tenggara	0.463743	0.244833	0.0335592	0.21958
GRC11049602	Sumba	East Nusa Tenggara	0.473852	0.224387	0.0419977	0.184165
GRC11049603	Sumba	East Nusa Tenggara	0.432794	0.248389	0.0699091	0.2303
GRC11049604	Sumba	East Nusa Tenggara	0.456713	0.219673	0.0569601	0.229897
GRC11049605	Sumba	East Nusa Tenggara	0.447892	0.208339	0.0794813	0.226548
GRC11049606	Sumba	East Nusa Tenggara	0.472369	0.227905	0.0152507	0.227639
GRC11049607	Sumba	East Nusa Tenggara	0.442274	0.213621	0.0513609	0.252462
GRC11049608	Sumba	East Nusa Tenggara	0.463917	0.228254	0.0760175	0.191261
GRC11049610	Sumba	East Nusa Tenggara	0.465869	0.22881	0.0635762	0.212648
GRC11053485	Sumba	East Nusa Tenggara	0.424326	0.218965	0.0642378	0.249219
GRC11053486	Sumba	East Nusa Tenggara	0.417503	0.24006	0.0557515	0.24834
GRC11053487	Sumba	East Nusa Tenggara	0.465222	0.23801	0.0543523	0.215088
GRC11053488	Sumba	East Nusa Tenggara	0.454568	0.208104	0.0421029	0.209815
GRC11053489	Sumba	East Nusa Tenggara	0.463884	0.231815	0.0288431	0.240056
GRC11053490	Sumba	East Nusa Tenggara	0.450536	0.291583	0.0259062	0.15281
GRC11053491	Sumba	East Nusa Tenggara	0.462691	0.228162	0.0315277	0.22781
GRC11053492	Sumba	East Nusa Tenggara	0.420761	0.211126	0.0487522	0.228876
GRC11053493	Sumba	East Nusa Tenggara	0.474788	0.237098	0.0447995	0.208425
GRC11053508	Sumba	East Nusa Tenggara	0.477191	0.221507	0.0526584	0.221565
GRC11053509	Sumba	East Nusa Tenggara	0.498453	0.239679	0.0560411	0.175114
GRC11053510	Sumba	East Nusa Tenggara	0.460731	0.196096	0.0640834	0.213334
GRC11053512	Sumba	East Nusa Tenggara	0.464263	0.241846	0.0408089	0.194767
GRC11053513	Sumba	East Nusa Tenggara	0.473808	0.252832	0.0640136	0.177078
GRC11053514	Sumba	East Nusa Tenggara	0.4633	0.227863	0.0196719	0.238918
GRC11053515	Sumba	East Nusa Tenggara	0.480353	0.218208	0.0327941	0.223605
GRC11053516	Sumba	East Nusa Tenggara	0.369474	0.217911	0.0762737	0.2658
GRC11053517	Sumba	East Nusa Tenggara	0.466935	0.243095	0.0258844	0.203754
GRC10047624	Timor	East Nusa Tenggara	0.349122	0.341761	0.044936	0.187891
GRC11049611	Timor	East Nusa Tenggara	0.428071	0.354318	0.0757811	0.0623019
GRC11049613	Timor	East Nusa Tenggara	0.437273	0.345255	0.049262	0.0876774
GRC11049614	Timor	East Nusa Tenggara	0.433671	0.363349	0.0583348	0.0761014
GRC11049615	Timor	East Nusa Tenggara	0.414828	0.373585	0.0384206	0.0749802
GRC11049616	Timor	East Nusa Tenggara	0.376455	0.45753	0.036893	0.0627992
GRC11049618	Timor	East Nusa Tenggara	0.456763	0.37975	0.0572847	0.0344805
GRC11049619	Timor	East Nusa Tenggara	0.413417	0.3594	0.0609122	0.0792574
GRC11049620	Timor	East Nusa Tenggara	0.442982	0.365793	0.0557089	0.0447725
GRC11049621	Timor	East Nusa Tenggara	0.389559	0.350945	0.0596667	0.113471
GRC11049622	Timor	East Nusa Tenggara	0.41152	0.343299	0.0344108	0.0991718
GRC11049623	Timor	East Nusa Tenggara	0.382727	0.444883	0.0322468	0.0400709
GRC11049624	Timor	East Nusa Tenggara	0.377413	0.461907	0.0319848	0.0634164
GRC11049625	Timor	East Nusa Tenggara	0.3626	0.451417	0.0450678	0.0660266
GRC11049626	Timor	East Nusa Tenggara	0.355712	0.46751	0.0368651	0.067261
GRC11049627	Timor	East Nusa Tenggara	0.392919	0.40834	0.0488505	0.046835
GRC11049628	Timor	East Nusa Tenggara	0.401574	0.373072	0.0589569	0.0756182
GRC11049630	Timor	East Nusa Tenggara	0.467691	0.357579	0.0420111	0.0507878
GRC11049631	Timor	East Nusa Tenggara	0.36717	0.407074	0.0636392	0.0669965
GRC11049632	Timor	East Nusa Tenggara	0.451053	0.332115	0.04177	0.0733157
GRC11049633	Timor	East Nusa Tenggara	0.430816	0.351271	0.031498	0.105743
GRC11049634	Timor	East Nusa Tenggara	0.393754	0.367993	0.0576491	0.089392
GRC11049635	Timor	East Nusa Tenggara	0.399905	0.377321	0.0737973	0.0975567
GRC11049636	Timor	East Nusa Tenggara	0.453024	0.361774	0.0380616	0.0793276
GRC11049638	Timor	East Nusa Tenggara	0.454997	0.357822	0.0315002	0.0844079
GRC11049639	Timor	East Nusa Tenggara	0.423539	0.355523	0.0909809	0.0804925
GRC11049640	Timor	East Nusa Tenggara	0.398183	0.356108	0.025589	0.0736615
GRC11049641	Timor	East Nusa Tenggara	0.455883	0.356852	0.0324076	0.0694033
GRC11049642	Timor	East Nusa Tenggara	0.398227	0.371885	0.0475503	0.0925018
GRC11049643	Timor	East Nusa Tenggara	0.428228	0.343725	0.0455957	0.0923786
GRC11049644	Timor	East Nusa Tenggara	0.446743	0.279663	0.0497361	0.125899
GRC11049645	Timor	East Nusa Tenggara	0.464607	0.357392	0.0190502	0.0776409
GRC11049647	Timor	East Nusa Tenggara	0.422752	0.363834	0.0457931	0.0731728
GRC11049649	Timor	East Nusa Tenggara	0.417426	0.363023	0.0671637	0.101427

## Sheet: Supplementary Table 10
Supplementary Table 10 – Results of the Admixture History Graph (AHG) analysis
a) based on the DyStruct results of Supplementary Figure 1E
	East Nusa Tenggara*	East Nusa Tenggara**	North Moluccas
	A = yellow; B = blue; C = red	A = yellow+mango; B = blue; C = red	A = yellow; B = blue; C = mango
cov(log(A/B),log(C))	0.170925	0.165064	0.0375404
cov(log(A/C),log(B))	0.210867	0.211898	0.000780017
cov(log(B/C),log(A))	0.0399423	0.0468342	-0.0367604
Inferred order of Mixture	Papuan + Southeast Asian, followed by Austronesian	Papuan + Southeast Asian, followed by Austronesian	Austronesian (yellow) + Austronesian (mango), followed by Papuan
b) based on the DyStruct results of Supplementary Figure 1F
	East Nusa Tenggara*	East Nusa Tenggara**	North Moluccas
	A = yellow; B = blue; C = red	A = yellow+mango; B = blue; C = red	A = yellow; B = blue; C = mango
cov(log(A/B),log(C))	0.16201	0.163033	0.0473934
cov(log(A/C),log(B))	0.129778	0.127491	0.0152281
cov(log(B/C),log(A))	-0.0322324	-0.035543	-0.0321653
Inferred order of Mixture	Papuan + Southeast Asian, followed by Austronesian	Papuan + Southeast Asian, followed by Austronesian	Austronesian (yellow) + Austronesian (mango), followed by Papuan
*assuming that the Austronesian ancestry is composed of the yellow component
**assuming that the Austronesian ancestry is composed of the yellow and mango components

[truncated: 2 more sheets: Supplementary Table 11, Supplementary Table 12]
